# Supplementary material for: Development of a relevant strategy using de novo transcriptome assembly method for transcriptome comparisons between Muscovy and common duck species and their reciprocal inter-specific mule and hinny hybrids fed ad libitum and overfed
Source: BMC Genomics. 2020 Oct 2;21:687. doi: 10.1186/s12864-020-07099-4 (PMC7531116; doi:10.1186/s12864-020-07099-4)
Supplement: Supplementary file 2 — Additional file 2. GO Biological process enrichments in DEG data. [file 12864_2020_7099_MOESM2_ESM.txt]

GO_ID	Description	denovo	denovo_Muscovy_gene_Count	denovo_Hinny_gene_Count	denovo_Mule_gene_Count	denovo_Pekin_gene_Count	mapping	mapping_Muscovy_gene_Count	mapping_Hinny_gene_Count	mapping_Mule_gene_Count	mapping_Pekin_gene_Count
GO:0044281	small molecule metabolic process	Yes	254	273	316	NA	Yes	317	299	352	265
GO:0006082	organic acid metabolic process	Yes	187	191	219	NA	Yes	213	191	233	160
GO:0043436	oxoacid metabolic process	Yes	185	185	214	NA	Yes	210	189	231	157
GO:0019752	carboxylic acid metabolic process	Yes	180	180	209	NA	Yes	197	178	216	148
GO:0006629	lipid metabolic process	Yes	181	160	177	NA	Yes	218	194	228	170
GO:0044255	cellular lipid metabolic process	Yes	154	128	151	NA	Yes	174	151	179	127
GO:0032787	monocarboxylic acid metabolic process	Yes	138	125	122	44	Yes	134	112	129	91
GO:0006811	ion transport	Yes	NA	116	NA	NA	Yes	167	172	217	168
GO:0055114	oxidation-reduction process	Yes	103	106	117	NA	Yes	156	157	177	126
GO:0048878	chemical homeostasis	Yes	NA	97	NA	NA	Yes	123	119	145	NA
GO:0006631	fatty acid metabolic process	Yes	103	84	86	33	Yes	87	68	79	59
GO:1901701	cellular response to oxygen-containing compound	Yes	66	81	89	NA	Yes	121	113	147	117
GO:0033993	response to lipid	Yes	70	80	90	NA	Yes	103	NA	118	98
GO:0010564	regulation of cell cycle process	Yes	NA	80	100	NA	Yes	76	91	100	86
GO:1903047	mitotic cell cycle process	Yes	NA	79	109	53	Yes	110	129	143	122
GO:0055085	transmembrane transport	Yes	NA	78	NA	NA	Yes	153	155	198	148
GO:0044283	small molecule biosynthetic process	Yes	81	74	89	NA	Yes	139	130	144	122
GO:0050801	ion homeostasis	Yes	NA	74	NA	NA	Yes	NA	87	97	NA
GO:0019725	cellular homeostasis	Yes	NA	73	NA	NA	Yes	NA	NA	112	NA
GO:0032101	regulation of response to external stimulus	Yes	NA	68	NA	NA	Yes	NA	89	110	88
GO:0006820	anion transport	Yes	37	67	54	NA	Yes	78	79	93	76
GO:0055082	cellular chemical homeostasis	Yes	NA	67	NA	NA	Yes	NA	NA	94	NA
GO:0005975	carbohydrate metabolic process	Yes	61	67	73	NA	Yes	81	79	103	68
GO:0009117	nucleotide metabolic process	Yes	52	61	78	NA	Yes	107	106	117	95
GO:0006753	nucleoside phosphate metabolic process	Yes	52	61	79	NA	Yes	109	108	119	98
GO:0009888	tissue development	Yes	42	58	62	NA	Yes	201	213	265	236
GO:0051783	regulation of nuclear division	Yes	NA	57	67	28	Yes	28	36	39	34
GO:0007088	regulation of mitotic nuclear division	Yes	NA	56	67	28	Yes	27	33	37	32
GO:0031667	response to nutrient levels	Yes	60	54	65	NA	Yes	75	72	81	62
GO:0009991	response to extracellular stimulus	Yes	61	54	66	NA	Yes	77	74	84	64
GO:0045787	positive regulation of cell cycle	Yes	NA	54	69	NA	Yes	NA	52	54	49
GO:0034220	ion transmembrane transport	Yes	NA	53	NA	NA	Yes	115	114	147	107
GO:1901615	organic hydroxy compound metabolic process	Yes	60	53	NA	NA	Yes	97	76	89	78
GO:0019693	ribose phosphate metabolic process	Yes	NA	52	66	NA	Yes	86	81	90	69
GO:0016053	organic acid biosynthetic process	Yes	48	51	58	NA	Yes	79	79	93	68
GO:0046394	carboxylic acid biosynthetic process	Yes	48	51	58	NA	Yes	79	79	93	68
GO:0090068	positive regulation of cell cycle process	Yes	NA	51	63	28	Yes	NA	39	42	40
GO:0010817	regulation of hormone levels	Yes	NA	51	NA	NA	Yes	70	73	89	63
GO:0015711	organic anion transport	Yes	NA	50	NA	NA	Yes	63	61	72	57
GO:0072521	purine-containing compound metabolic process	Yes	NA	50	64	NA	Yes	86	79	94	72
GO:0006954	inflammatory response	Yes	NA	48	NA	NA	Yes	NA	79	102	80
GO:0006732	coenzyme metabolic process	Yes	59	48	52	NA	Yes	88	85	93	66
GO:0030001	metal ion transport	Yes	NA	48	NA	NA	Yes	NA	NA	107	NA
GO:0001101	response to acid chemical	Yes	34	44	39	NA	Yes	45	48	60	48
GO:0050727	regulation of inflammatory response	Yes	NA	43	35	24	Yes	NA	44	56	43
GO:1901987	regulation of cell cycle phase transition	Yes	NA	43	59	NA	Yes	NA	51	57	50
GO:0008202	steroid metabolic process	Yes	46	42	NA	NA	Yes	68	55	57	52
GO:1901990	regulation of mitotic cell cycle phase transition	Yes	NA	42	57	24	Yes	NA	49	55	49
GO:0005996	monosaccharide metabolic process	Yes	37	37	40	NA	Yes	47	48	57	44
GO:1901568	fatty acid derivative metabolic process	Yes	38	36	34	15	Yes	30	27	34	26
GO:0098660	inorganic ion transmembrane transport	Yes	NA	36	NA	NA	Yes	NA	NA	104	NA
GO:0006869	lipid transport	Yes	31	36	NA	NA	Yes	49	43	54	43
GO:0001676	long-chain fatty acid metabolic process	Yes	37	35	30	13	Yes	26	21	23	NA
GO:0098655	cation transmembrane transport	Yes	NA	35	NA	NA	Yes	NA	NA	104	NA
GO:1901605	alpha-amino acid metabolic process	Yes	41	35	62	NA	Yes	53	47	60	39
GO:0045931	positive regulation of mitotic cell cycle	Yes	NA	34	42	18	Yes	NA	23	NA	23
GO:0046883	regulation of hormone secretion	Yes	NA	33	28	NA	Yes	38	37	43	33
GO:0007584	response to nutrient	Yes	35	32	38	NA	Yes	39	38	48	31
GO:0071229	cellular response to acid chemical	Yes	23	32	24	NA	Yes	NA	NA	38	29
GO:0033559	unsaturated fatty acid metabolic process	Yes	33	31	27	14	Yes	19	17	20	NA
GO:0072330	monocarboxylic acid biosynthetic process	Yes	29	31	31	NA	Yes	58	55	62	47
GO:0015849	organic acid transport	Yes	NA	31	NA	NA	Yes	47	45	55	44
GO:0046942	carboxylic acid transport	Yes	NA	31	NA	NA	Yes	47	45	55	44
GO:0009123	nucleoside monophosphate metabolic process	Yes	NA	31	45	NA	Yes	NA	42	49	NA
GO:0010565	regulation of cellular ketone metabolic process	Yes	31	30	25	NA	Yes	31	25	29	20
GO:0090276	regulation of peptide hormone secretion	Yes	NA	30	25	NA	Yes	33	32	36	27
GO:0006633	fatty acid biosynthetic process	Yes	23	27	27	NA	Yes	29	28	29	26
GO:0007059	chromosome segregation	Yes	NA	27	39	20	Yes	49	55	60	55
GO:0006575	cellular modified amino acid metabolic process	Yes	NA	27	29	NA	Yes	40	37	45	31
GO:0030258	lipid modification	Yes	34	27	NA	NA	Yes	56	39	52	NA
GO:0042594	response to starvation	Yes	33	27	32	NA	Yes	31	30	29	25
GO:0030198	extracellular matrix organization	Yes	NA	27	NA	NA	Yes	63	67	85	78
GO:0043062	extracellular structure organization	Yes	NA	27	NA	NA	Yes	73	75	93	84
GO:0045834	positive regulation of lipid metabolic process	Yes	21	26	25	NA	Yes	26	23	29	22
GO:0050796	regulation of insulin secretion	Yes	NA	26	NA	NA	Yes	26	26	29	NA
GO:1903317	regulation of protein maturation	Yes	15	25	22	12	Yes	NA	18	22	21
GO:0009743	response to carbohydrate	Yes	21	25	NA	NA	Yes	33	NA	37	29
GO:0051785	positive regulation of nuclear division	Yes	NA	25	30	NA	Yes	NA	NA	NA	12
GO:0044772	mitotic cell cycle phase transition	Yes	NA	25	32	NA	Yes	61	77	82	75
GO:0006766	vitamin metabolic process	Yes	NA	24	20	NA	Yes	23	25	30	21
GO:0070613	regulation of protein processing	Yes	15	24	22	12	Yes	NA	NA	21	20
GO:0021700	developmental maturation	Yes	NA	24	20	16	Yes	NA	NA	NA	35
GO:1903522	regulation of blood circulation	Yes	NA	24	26	15	Yes	32	39	38	38
GO:0046890	regulation of lipid biosynthetic process	Yes	22	24	23	NA	Yes	43	35	37	36
GO:0045840	positive regulation of mitotic nuclear division	Yes	NA	24	30	NA	Yes	NA	NA	NA	10
GO:0002526	acute inflammatory response	Yes	14	23	19	NA	Yes	NA	29	32	26
GO:0048469	cell maturation	Yes	NA	23	20	15	Yes	NA	NA	NA	24
GO:0051983	regulation of chromosome segregation	Yes	NA	23	31	16	Yes	18	21	23	22
GO:0051235	maintenance of location	Yes	20	23	30	13	Yes	NA	41	50	37
GO:0006953	acute-phase response	Yes	13	22	18	NA	Yes	NA	10	12	NA
GO:0006767	water-soluble vitamin metabolic process	Yes	NA	22	15	NA	Yes	17	19	23	NA
GO:0009064	glutamine family amino acid metabolic process	Yes	17	22	30	NA	Yes	NA	16	19	14
GO:0034284	response to monosaccharide	Yes	21	22	24	NA	Yes	28	NA	32	NA
GO:0055081	anion homeostasis	Yes	18	21	14	8	Yes	11	12	13	11
GO:0019218	regulation of steroid metabolic process	Yes	22	21	18	NA	Yes	33	23	22	24
GO:0008016	regulation of heart contraction	Yes	NA	21	22	13	Yes	NA	30	NA	31
GO:0051302	regulation of cell division	Yes	NA	21	25	12	Yes	NA	29	32	27
GO:0072376	protein activation cascade	Yes	NA	21	NA	14	Yes	18	26	28	24
GO:0055088	lipid homeostasis	Yes	26	21	NA	NA	Yes	28	NA	23	NA
GO:0061448	connective tissue development	Yes	15	20	19	NA	Yes	38	44	58	52
GO:0006805	xenobiotic metabolic process	Yes	25	20	19	7	Yes	NA	NA	21	NA
GO:0070542	response to fatty acid	Yes	20	20	15	NA	Yes	17	15	20	14
GO:0002920	regulation of humoral immune response	Yes	12	20	18	NA	Yes	NA	13	NA	16
GO:0042180	cellular ketone metabolic process	Yes	24	20	22	11	Yes	40	33	38	25
GO:0001889	liver development	Yes	NA	20	25	NA	Yes	NA	23	28	24
GO:0031960	response to corticosteroid	Yes	19	20	32	NA	Yes	25	25	31	NA
GO:0051781	positive regulation of cell division	Yes	NA	19	22	11	Yes	NA	16	17	15
GO:0015698	inorganic anion transport	Yes	9	19	15	9	Yes	NA	26	31	30
GO:0051384	response to glucocorticoid	Yes	18	19	31	NA	Yes	25	25	31	22
GO:0035295	tube development	Yes	NA	19	21	NA	Yes	102	116	148	124
GO:0030449	regulation of complement activation	Yes	NA	18	17	NA	Yes	NA	11	12	13
GO:2000257	regulation of protein activation cascade	Yes	NA	18	17	NA	Yes	NA	12	13	14
GO:0033045	regulation of sister chromatid segregation	Yes	NA	18	22	12	Yes	14	19	19	17
GO:0002673	regulation of acute inflammatory response	Yes	NA	18	17	NA	Yes	NA	16	19	16
GO:0042445	hormone metabolic process	Yes	14	18	NA	NA	Yes	32	36	43	30
GO:0015718	monocarboxylic acid transport	Yes	NA	18	NA	NA	Yes	29	23	32	23
GO:0010965	regulation of mitotic sister chromatid separation	Yes	9	17	22	10	Yes	13	16	16	15
GO:0033047	regulation of mitotic sister chromatid segregation	Yes	9	17	22	10	Yes	13	16	16	15
GO:0045833	negative regulation of lipid metabolic process	Yes	13	17	14	NA	Yes	17	15	19	16
GO:0032465	regulation of cytokinesis	Yes	NA	17	21	11	Yes	NA	15	17	14
GO:0006814	sodium ion transport	Yes	NA	17	NA	9	Yes	NA	NA	32	28
GO:0050673	epithelial cell proliferation	Yes	NA	17	17	NA	Yes	NA	50	64	54
GO:0006638	neutral lipid metabolic process	Yes	24	17	20	NA	Yes	29	24	29	NA
GO:0006639	acylglycerol metabolic process	Yes	24	17	20	NA	Yes	29	24	29	NA
GO:1990823	response to leukemia inhibitory factor	Yes	NA	17	NA	NA	Yes	NA	NA	19	NA
GO:1990830	cellular response to leukemia inhibitory factor	Yes	NA	17	NA	NA	Yes	NA	NA	19	NA
GO:0050709	negative regulation of protein secretion	Yes	NA	17	21	NA	Yes	NA	21	23	NA
GO:0031099	regeneration	Yes	NA	17	23	NA	Yes	NA	NA	30	27
GO:0002792	negative regulation of peptide secretion	Yes	NA	17	21	NA	Yes	NA	21	24	NA
GO:0030071	regulation of mitotic metaphase/anaphase transition	Yes	9	16	20	9	Yes	12	15	15	14
GO:1902099	regulation of metaphase/anaphase transition of cell cycle	Yes	9	16	20	9	Yes	12	16	16	15
GO:0050810	regulation of steroid biosynthetic process	Yes	12	16	NA	NA	Yes	27	19	18	20
GO:0033273	response to vitamin	Yes	14	16	21	8	Yes	16	16	19	NA
GO:0046889	positive regulation of lipid biosynthetic process	Yes	11	16	16	NA	Yes	16	14	NA	13
GO:0001894	tissue homeostasis	Yes	NA	16	NA	NA	Yes	NA	NA	NA	32
GO:0055090	acylglycerol homeostasis	Yes	10	15	NA	NA	Yes	8	NA	NA	NA
GO:0070328	triglyceride homeostasis	Yes	10	15	NA	NA	Yes	8	NA	NA	NA
GO:0071398	cellular response to fatty acid	Yes	11	15	11	NA	Yes	NA	NA	12	NA
GO:0014823	response to activity	Yes	11	15	17	NA	Yes	NA	NA	15	13
GO:0006641	triglyceride metabolic process	Yes	24	15	16	NA	Yes	26	21	27	NA
GO:0098656	anion transmembrane transport	Yes	NA	15	NA	NA	Yes	38	36	44	34
GO:0000086	G2/M transition of mitotic cell cycle	Yes	NA	15	16	NA	Yes	NA	31	31	31
GO:0044839	cell cycle G2/M phase transition	Yes	NA	15	16	NA	Yes	NA	32	32	32
GO:0060612	adipose tissue development	Yes	12	14	12	NA	Yes	NA	NA	NA	10
GO:0098813	nuclear chromosome segregation	Yes	6	14	24	10	Yes	39	47	50	46
GO:0048771	tissue remodeling	Yes	NA	14	17	NA	Yes	30	24	30	22
GO:0042440	pigment metabolic process	Yes	13	14	19	NA	Yes	NA	13	15	14
GO:0034754	cellular hormone metabolic process	Yes	12	14	NA	NA	Yes	22	27	28	18
GO:0046364	monosaccharide biosynthetic process	Yes	13	14	19	NA	Yes	18	18	21	15
GO:0001649	osteoblast differentiation	Yes	NA	14	NA	9	Yes	NA	29	38	32
GO:0019217	regulation of fatty acid metabolic process	Yes	22	14	15	NA	Yes	20	16	20	NA
GO:0000910	cytokinesis	Yes	NA	14	22	NA	Yes	24	28	31	27
GO:0043200	response to amino acid	Yes	NA	14	NA	NA	Yes	NA	19	23	24
GO:1902850	microtubule cytoskeleton organization involved in mitosis	Yes	NA	14	22	10	Yes	20	25	29	22
GO:0045444	fat cell differentiation	Yes	NA	14	NA	NA	Yes	NA	NA	39	NA
GO:0035356	cellular triglyceride homeostasis	Yes	4	13	5	NA	Yes	NA	NA	5	NA
GO:0045939	negative regulation of steroid metabolic process	Yes	8	13	7	NA	Yes	9	8	8	8
GO:0017144	drug metabolic process	Yes	13	13	13	9	Yes	114	108	131	90
GO:0051303	establishment of chromosome localization	Yes	NA	13	16	11	Yes	15	16	17	16
GO:0050000	chromosome localization	Yes	NA	13	16	12	Yes	16	16	17	16
GO:0042632	cholesterol homeostasis	Yes	13	13	15	9	Yes	21	14	15	NA
GO:0055092	sterol homeostasis	Yes	13	13	15	9	Yes	21	14	15	NA
GO:0030282	bone mineralization	Yes	NA	12	NA	6	Yes	18	NA	NA	NA
GO:0000819	sister chromatid segregation	Yes	6	12	18	9	Yes	35	42	46	42
GO:0051310	metaphase plate congression	Yes	NA	12	15	10	Yes	NA	12	13	13
GO:0006730	one-carbon metabolic process	Yes	NA	12	16	NA	Yes	NA	9	9	NA
GO:0007052	mitotic spindle organization	Yes	NA	12	16	NA	Yes	NA	20	23	18
GO:0031100	animal organ regeneration	Yes	NA	12	18	NA	Yes	NA	14	17	NA
GO:0051928	positive regulation of calcium ion transport	Yes	NA	12	NA	9	Yes	NA	19	23	NA
GO:0043567	regulation of insulin-like growth factor receptor signaling pathway	Yes	7	11	10	4	Yes	NA	NA	NA	6
GO:0033189	response to vitamin A	Yes	8	11	15	NA	Yes	6	NA	NA	NA
GO:0009074	aromatic amino acid family catabolic process	Yes	16	11	17	NA	Yes	15	8	14	NA
GO:0009072	aromatic amino acid family metabolic process	Yes	16	11	17	NA	Yes	18	10	17	NA
GO:1903078	positive regulation of protein localization to plasma membrane	Yes	NA	11	14	NA	Yes	11	12	14	11
GO:0071230	cellular response to amino acid stimulus	Yes	NA	11	NA	NA	Yes	NA	13	15	15
GO:0050848	regulation of calcium-mediated signaling	Yes	8	11	12	NA	Yes	NA	NA	NA	17
GO:0071354	cellular response to interleukin-6	Yes	NA	10	6	8	Yes	NA	8	9	8
GO:0070741	response to interleukin-6	Yes	6	10	6	8	Yes	NA	NA	10	9
GO:0001935	endothelial cell proliferation	Yes	NA	10	8	NA	Yes	NA	21	28	NA
GO:0042537	benzene-containing compound metabolic process	Yes	20	10	12	NA	Yes	8	NA	7	NA
GO:0051055	negative regulation of lipid biosynthetic process	Yes	NA	10	NA	NA	Yes	11	NA	11	10
GO:1903825	organic acid transmembrane transport	Yes	NA	10	NA	NA	Yes	21	20	26	19
GO:1905039	carboxylic acid transmembrane transport	Yes	NA	10	NA	NA	Yes	21	20	26	19
GO:0043010	camera-type eye development	Yes	12	10	13	6	Yes	42	NA	NA	38
GO:0008645	hexose transmembrane transport	Yes	NA	10	NA	NA	Yes	NA	NA	20	NA
GO:0015749	monosaccharide transmembrane transport	Yes	NA	10	NA	7	Yes	NA	NA	21	NA
GO:0019852	L-ascorbic acid metabolic process	Yes	4	9	7	5	Yes	NA	5	6	NA
GO:0006189	'de novo' IMP biosynthetic process	Yes	5	9	14	4	Yes	4	NA	4	4
GO:0010894	negative regulation of steroid biosynthetic process	Yes	NA	9	NA	NA	Yes	7	NA	NA	NA
GO:0034698	response to gonadotropin	Yes	7	9	10	4	Yes	NA	8	NA	NA
GO:0000070	mitotic sister chromatid segregation	Yes	5	9	15	6	Yes	32	38	42	39
GO:0006739	NADP metabolic process	Yes	7	9	NA	NA	Yes	8	9	9	9
GO:0008206	bile acid metabolic process	Yes	7	9	NA	NA	Yes	12	NA	12	NA
GO:0000281	mitotic cytokinesis	Yes	NA	9	15	6	Yes	19	19	19	17
GO:0042398	cellular modified amino acid biosynthetic process	Yes	NA	9	14	NA	Yes	12	13	16	12
GO:0061640	cytoskeleton-dependent cytokinesis	Yes	NA	9	15	6	Yes	21	20	20	18
GO:0022617	extracellular matrix disassembly	Yes	NA	9	NA	7	Yes	NA	NA	NA	14
GO:0071073	positive regulation of phospholipid biosynthetic process	Yes	NA	8	NA	NA	Yes	NA	5	5	NA
GO:0051383	kinetochore organization	Yes	4	8	10	6	Yes	9	10	10	10
GO:0071071	regulation of phospholipid biosynthetic process	Yes	NA	8	NA	NA	Yes	6	6	7	6
GO:0046849	bone remodeling	Yes	NA	8	12	NA	Yes	18	NA	20	NA
GO:0006558	L-phenylalanine metabolic process	Yes	5	8	13	NA	Yes	6	NA	5	NA
GO:0006559	L-phenylalanine catabolic process	Yes	5	8	13	NA	Yes	6	NA	5	NA
GO:1902221	erythrose 4-phosphate/phosphoenolpyruvate family amino acid metabolic process	Yes	5	8	13	NA	Yes	6	NA	5	NA
GO:1902222	erythrose 4-phosphate/phosphoenolpyruvate family amino acid catabolic process	Yes	5	8	13	NA	Yes	6	NA	5	NA
GO:0006570	tyrosine metabolic process	Yes	4	8	12	4	Yes	5	NA	NA	NA
GO:0051156	glucose 6-phosphate metabolic process	Yes	7	8	7	4	Yes	8	7	8	NA
GO:0050873	brown fat cell differentiation	Yes	5	8	8	4	Yes	NA	NA	11	NA
GO:0019682	glyceraldehyde-3-phosphate metabolic process	Yes	7	8	7	NA	Yes	7	7	7	NA
GO:0008210	estrogen metabolic process	Yes	8	8	NA	NA	Yes	7	NA	NA	NA
GO:0033046	negative regulation of sister chromatid segregation	Yes	NA	8	11	5	Yes	12	14	15	13
GO:0051985	negative regulation of chromosome segregation	Yes	NA	8	11	5	Yes	12	14	15	13
GO:0045923	positive regulation of fatty acid metabolic process	Yes	12	8	NA	NA	Yes	NA	NA	9	NA
GO:0030212	hyaluronan metabolic process	Yes	NA	8	10	NA	Yes	NA	NA	12	9
GO:0046320	regulation of fatty acid oxidation	Yes	14	8	8	NA	Yes	9	NA	9	NA
GO:0007080	mitotic metaphase plate congression	Yes	NA	8	10	6	Yes	NA	11	12	11
GO:0019915	lipid storage	Yes	6	8	12	NA	Yes	15	NA	17	NA
GO:0006270	DNA replication initiation	Yes	6	8	9	6	Yes	8	8	NA	8
GO:0033628	regulation of cell adhesion mediated by integrin	Yes	NA	8	11	NA	Yes	NA	11	11	NA
GO:1903727	positive regulation of phospholipid metabolic process	Yes	NA	8	NA	NA	Yes	NA	10	12	10
GO:0090181	regulation of cholesterol metabolic process	Yes	10	8	NA	NA	Yes	20	12	NA	15
GO:0051315	attachment of mitotic spindle microtubules to kinetochore	Yes	5	7	9	5	Yes	NA	5	5	6
GO:0032530	regulation of microvillus organization	Yes	7	7	7	5	Yes	5	5	6	5
GO:0006817	phosphate ion transport	Yes	4	7	NA	NA	Yes	NA	9	11	9
GO:0006098	pentose-phosphate shunt	Yes	7	7	6	3	Yes	NA	NA	NA	5
GO:0008608	attachment of spindle microtubules to kinetochore	Yes	5	7	12	5	Yes	NA	8	9	10
GO:0061383	trabecula morphogenesis	Yes	NA	7	NA	5	Yes	NA	NA	11	NA
GO:0060048	cardiac muscle contraction	Yes	NA	7	NA	5	Yes	NA	22	NA	26
GO:0051187	cofactor catabolic process	Yes	7	7	9	NA	Yes	NA	NA	14	NA
GO:0098901	regulation of cardiac muscle cell action potential	Yes	NA	7	NA	NA	Yes	NA	NA	8	NA
GO:0030574	collagen catabolic process	Yes	6	7	8	7	Yes	NA	NA	NA	9
GO:0072089	stem cell proliferation	Yes	NA	7	NA	NA	Yes	NA	NA	NA	17
GO:0006144	purine nucleobase metabolic process	Yes	6	7	9	NA	Yes	7	8	11	8
GO:0098900	regulation of action potential	Yes	6	7	NA	NA	Yes	NA	NA	11	NA
GO:0061430	bone trabecula morphogenesis	Yes	NA	6	NA	4	Yes	NA	NA	6	NA
GO:0032532	regulation of microvillus length	Yes	2	6	7	5	Yes	4	5	5	5
GO:0032536	regulation of cell projection size	Yes	NA	6	7	5	Yes	NA	6	6	6
GO:0071371	cellular response to gonadotropin stimulus	Yes	5	6	7	NA	Yes	6	6	6	NA
GO:0009410	response to xenobiotic stimulus	Yes	5	6	6	NA	Yes	39	41	51	40
GO:0051382	kinetochore assembly	Yes	NA	6	8	4	Yes	NA	6	NA	6
GO:0030277	maintenance of gastrointestinal epithelium	Yes	NA	6	4	3	Yes	NA	NA	NA	7
GO:0006002	fructose 6-phosphate metabolic process	Yes	NA	6	5	5	Yes	NA	6	6	5
GO:0010669	epithelial structure maintenance	Yes	NA	6	NA	NA	Yes	NA	NA	NA	7
GO:0045922	negative regulation of fatty acid metabolic process	Yes	10	6	9	NA	Yes	7	NA	8	NA
GO:0019432	triglyceride biosynthetic process	Yes	13	6	8	NA	Yes	12	11	14	NA
GO:0046460	neutral lipid biosynthetic process	Yes	13	6	8	NA	Yes	12	11	14	NA
GO:0046463	acylglycerol biosynthetic process	Yes	13	6	8	NA	Yes	12	11	14	NA
GO:0042446	hormone biosynthetic process	Yes	NA	6	NA	NA	Yes	NA	16	16	14
GO:1903524	positive regulation of blood circulation	Yes	NA	6	9	6	Yes	NA	NA	14	15
GO:0000912	assembly of actomyosin apparatus involved in cytokinesis	Yes	NA	5	6	3	Yes	4	NA	NA	4
GO:0000915	actomyosin contractile ring assembly	Yes	NA	5	6	3	Yes	4	NA	NA	4
GO:0044837	actomyosin contractile ring organization	Yes	NA	5	6	3	Yes	4	NA	NA	4
GO:0008272	sulfate transport	Yes	NA	5	6	5	Yes	NA	NA	NA	6
GO:0032354	response to follicle-stimulating hormone	Yes	4	5	6	NA	Yes	NA	6	NA	NA
GO:0070252	actin-mediated cell contraction	Yes	NA	5	5	4	Yes	NA	NA	NA	22
GO:0009113	purine nucleobase biosynthetic process	Yes	NA	5	7	NA	Yes	NA	5	7	5
GO:2000816	negative regulation of mitotic sister chromatid separation	Yes	NA	5	8	NA	Yes	11	13	14	12
GO:0031577	spindle checkpoint	Yes	NA	5	8	NA	Yes	10	12	13	11
GO:0006534	cysteine metabolic process	Yes	NA	5	7	NA	Yes	NA	NA	NA	6
GO:0009437	carnitine metabolic process	Yes	7	5	NA	NA	Yes	8	7	7	NA
GO:0003417	growth plate cartilage development	Yes	2	4	3	2	Yes	9	10	10	NA
GO:0090080	positive regulation of MAPKKK cascade by fibroblast growth factor receptor signaling pathway	Yes	NA	4	3	NA	Yes	NA	NA	4	NA
GO:0046951	ketone body biosynthetic process	Yes	2	4	4	NA	Yes	5	5	6	5
GO:0046950	cellular ketone body metabolic process	Yes	NA	4	4	NA	Yes	5	5	6	5
GO:1902224	ketone body metabolic process	Yes	NA	4	4	NA	Yes	5	5	6	5
GO:0060351	cartilage development involved in endochondral bone morphogenesis	Yes	NA	4	4	2	Yes	11	11	11	10
GO:0002043	blood vessel endothelial cell proliferation involved in sprouting angiogenesis	Yes	NA	4	5	NA	Yes	NA	6	NA	NA
GO:0048265	response to pain	Yes	NA	4	NA	NA	Yes	NA	NA	NA	8
GO:0071332	cellular response to fructose stimulus	Yes	7	4	5	NA	Yes	NA	NA	4	3
GO:0061615	glycolytic process through fructose-6-phosphate	Yes	NA	4	4	3	Yes	NA	NA	8	NA
GO:0045132	meiotic chromosome segregation	Yes	NA	4	10	NA	Yes	NA	17	17	15
GO:0048266	behavioral response to pain	Yes	NA	4	NA	NA	Yes	NA	NA	NA	5
GO:0044342	type B pancreatic cell proliferation	Yes	NA	4	4	3	Yes	NA	6	NA	NA
GO:0009750	response to fructose	Yes	8	4	5	NA	Yes	NA	NA	4	NA
GO:0006750	glutathione biosynthetic process	Yes	4	4	9	NA	Yes	NA	NA	6	6
GO:0019184	nonribosomal peptide biosynthetic process	Yes	4	4	9	NA	Yes	NA	NA	6	6
GO:0072378	blood coagulation, fibrin clot formation	Yes	NA	3	3	2	Yes	11	13	15	9
GO:0070099	regulation of chemokine-mediated signaling pathway	Yes	NA	3	NA	NA	Yes	NA	4	NA	NA
GO:0034201	response to oleic acid	Yes	5	3	4	2	Yes	NA	4	4	NA
GO:0097006	regulation of plasma lipoprotein particle levels	Yes	3	3	4	2	Yes	16	NA	NA	NA
GO:0044331	cell-cell adhesion mediated by cadherin	Yes	NA	3	4	3	Yes	NA	NA	NA	9
GO:0019368	fatty acid elongation, unsaturated fatty acid	Yes	3	3	NA	NA	Yes	4	NA	NA	NA
GO:0034625	fatty acid elongation, monounsaturated fatty acid	Yes	3	3	NA	NA	Yes	4	NA	NA	NA
GO:0034626	fatty acid elongation, polyunsaturated fatty acid	Yes	3	3	NA	NA	Yes	4	NA	NA	NA
GO:0086005	ventricular cardiac muscle cell action potential	Yes	NA	3	NA	3	Yes	NA	NA	9	NA
GO:0034508	centromere complex assembly	Yes	NA	3	4	3	Yes	NA	10	10	13
GO:0019367	fatty acid elongation, saturated fatty acid	Yes	3	3	NA	NA	Yes	4	NA	NA	NA
GO:0006853	carnitine shuttle	Yes	4	3	NA	NA	Yes	4	NA	5	NA
GO:1902001	fatty acid transmembrane transport	Yes	4	3	NA	NA	Yes	5	NA	6	NA
GO:0006862	nucleotide transport	Yes	3	3	4	NA	Yes	NA	NA	8	NA
GO:0003094	glomerular filtration	Yes	NA	3	NA	NA	Yes	NA	NA	6	NA
GO:0071604	transforming growth factor beta production	Yes	2	2	2	NA	Yes	NA	NA	9	NA
GO:0015866	ADP transport	Yes	2	2	2	2	Yes	NA	4	4	NA
GO:0071466	cellular response to xenobiotic stimulus	Yes	3	2	2	NA	Yes	29	31	37	29
GO:0030049	muscle filament sliding	Yes	NA	2	2	NA	Yes	NA	NA	NA	10
GO:0060242	contact inhibition	Yes	NA	2	NA	NA	Yes	NA	4	NA	5
GO:1901700	response to oxygen-containing compound	Yes	98	NA	139	NA	Yes	175	173	215	178
GO:0022402	cell cycle process	Yes	NA	NA	138	69	Yes	144	167	181	155
GO:0019637	organophosphate metabolic process	Yes	96	NA	119	NA	Yes	175	171	187	148
GO:1901135	carbohydrate derivative metabolic process	Yes	NA	NA	113	NA	Yes	141	143	173	138
GO:0009719	response to endogenous stimulus	Yes	74	NA	103	NA	Yes	189	196	234	191
GO:0022610	biological adhesion	Yes	NA	NA	95	NA	Yes	NA	152	192	176
GO:0007346	regulation of mitotic cell cycle	Yes	NA	NA	90	NA	Yes	66	79	89	74
GO:0007155	cell adhesion	Yes	NA	NA	90	NA	Yes	NA	152	191	175
GO:0055086	nucleobase-containing small molecule metabolic process	Yes	53	NA	85	NA	Yes	113	118	131	105
GO:0014070	response to organic cyclic compound	Yes	66	NA	84	NA	Yes	118	116	141	108
GO:0009725	response to hormone	Yes	58	NA	80	NA	Yes	120	119	143	111
GO:0007017	microtubule-based process	Yes	NA	NA	76	40	Yes	78	85	105	94
GO:0051301	cell division	Yes	NA	NA	71	38	Yes	78	91	106	93
GO:0006520	cellular amino acid metabolic process	Yes	43	NA	66	NA	Yes	61	56	73	45
GO:0009259	ribonucleotide metabolic process	Yes	NA	NA	56	NA	Yes	81	76	85	64
GO:0009150	purine ribonucleotide metabolic process	Yes	NA	NA	54	NA	Yes	78	71	83	62
GO:0006163	purine nucleotide metabolic process	Yes	NA	NA	54	NA	Yes	80	73	86	66
GO:0044282	small molecule catabolic process	Yes	52	NA	52	NA	Yes	91	72	102	53
GO:0001558	regulation of cell growth	Yes	NA	NA	49	NA	Yes	51	NA	55	NA
GO:0042493	response to drug	Yes	43	NA	48	NA	Yes	129	126	155	117
GO:0016054	organic acid catabolic process	Yes	47	NA	46	NA	Yes	72	48	74	NA
GO:0046395	carboxylic acid catabolic process	Yes	47	NA	46	NA	Yes	72	48	74	NA
GO:0043410	positive regulation of MAPK cascade	Yes	NA	NA	45	NA	Yes	NA	NA	74	61
GO:0000226	microtubule cytoskeleton organization	Yes	NA	NA	43	25	Yes	63	70	87	77
GO:0032870	cellular response to hormone stimulus	Yes	34	NA	39	NA	Yes	87	79	102	NA
GO:0048545	response to steroid hormone	Yes	25	NA	38	NA	Yes	52	48	61	NA
GO:0007018	microtubule-based movement	Yes	NA	NA	37	22	Yes	NA	NA	NA	39
GO:0044057	regulation of system process	Yes	NA	NA	37	NA	Yes	NA	NA	NA	59
GO:0044770	cell cycle phase transition	Yes	NA	NA	32	NA	Yes	62	80	85	77
GO:0009063	cellular amino acid catabolic process	Yes	22	NA	30	NA	Yes	39	24	41	NA
GO:0070372	regulation of ERK1 and ERK2 cascade	Yes	NA	NA	30	NA	Yes	NA	NA	47	39
GO:1901606	alpha-amino acid catabolic process	Yes	22	NA	29	NA	Yes	36	23	37	NA
GO:0051224	negative regulation of protein transport	Yes	NA	NA	29	NA	Yes	NA	27	30	24
GO:0007568	aging	Yes	21	NA	29	NA	Yes	NA	NA	47	NA
GO:1904950	negative regulation of establishment of protein localization	Yes	NA	NA	29	NA	Yes	NA	27	30	24
GO:0048732	gland development	Yes	NA	NA	28	NA	Yes	NA	61	76	60
GO:0009124	nucleoside monophosphate biosynthetic process	Yes	NA	NA	25	NA	Yes	27	28	30	23
GO:0007051	spindle organization	Yes	NA	NA	24	NA	Yes	NA	25	30	24
GO:0000075	cell cycle checkpoint	Yes	NA	NA	24	NA	Yes	NA	32	39	34
GO:1903531	negative regulation of secretion by cell	Yes	NA	NA	24	NA	Yes	NA	NA	32	NA
GO:0000278	mitotic cell cycle	Yes	NA	NA	23	10	Yes	130	150	167	139
GO:0016051	carbohydrate biosynthetic process	Yes	NA	NA	23	NA	Yes	34	30	40	NA
GO:0030308	negative regulation of cell growth	Yes	16	NA	23	NA	Yes	28	NA	30	NA
GO:0097164	ammonium ion metabolic process	Yes	NA	NA	23	NA	Yes	36	32	39	NA
GO:0009156	ribonucleoside monophosphate biosynthetic process	Yes	NA	NA	22	NA	Yes	NA	23	NA	NA
GO:0007093	mitotic cell cycle checkpoint	Yes	NA	NA	21	NA	Yes	NA	28	34	29
GO:0010389	regulation of G2/M transition of mitotic cell cycle	Yes	NA	NA	21	NA	Yes	NA	22	NA	22
GO:1903046	meiotic cell cycle process	Yes	NA	NA	20	12	Yes	NA	33	31	26
GO:0046434	organophosphate catabolic process	Yes	NA	NA	20	NA	Yes	NA	28	34	NA
GO:0006720	isoprenoid metabolic process	Yes	20	NA	18	NA	Yes	24	23	24	20
GO:0008652	cellular amino acid biosynthetic process	Yes	NA	NA	18	NA	Yes	NA	20	22	17
GO:0007160	cell-matrix adhesion	Yes	NA	NA	18	NA	Yes	NA	29	39	39
GO:0009069	serine family amino acid metabolic process	Yes	11	NA	17	NA	Yes	13	11	14	10
GO:0006090	pyruvate metabolic process	Yes	13	NA	17	NA	Yes	24	24	27	18
GO:1901607	alpha-amino acid biosynthetic process	Yes	NA	NA	17	NA	Yes	NA	16	18	14
GO:0007423	sensory organ development	Yes	13	NA	17	NA	Yes	62	61	71	67
GO:0001654	eye development	Yes	12	NA	16	NA	Yes	47	NA	50	47
GO:0000082	G1/S transition of mitotic cell cycle	Yes	NA	NA	16	NA	Yes	NA	37	40	36
GO:0044843	cell cycle G1/S phase transition	Yes	NA	NA	16	NA	Yes	32	39	42	37
GO:0009112	nucleobase metabolic process	Yes	8	NA	15	NA	Yes	11	13	15	11
GO:0006541	glutamine metabolic process	Yes	9	NA	14	NA	Yes	NA	8	NA	7
GO:1904377	positive regulation of protein localization to cell periphery	Yes	NA	NA	14	NA	Yes	NA	12	14	NA
GO:0051216	cartilage development	Yes	NA	NA	13	NA	Yes	NA	33	43	38
GO:0009308	amine metabolic process	Yes	15	NA	13	NA	Yes	19	15	22	NA
GO:0044273	sulfur compound catabolic process	Yes	NA	NA	12	NA	Yes	NA	12	15	14
GO:0006096	glycolytic process	Yes	NA	NA	12	NA	Yes	NA	NA	16	NA
GO:0006757	ATP generation from ADP	Yes	NA	NA	12	NA	Yes	NA	NA	16	NA
GO:0006576	cellular biogenic amine metabolic process	Yes	12	NA	12	NA	Yes	13	NA	16	NA
GO:0006165	nucleoside diphosphate phosphorylation	Yes	NA	NA	12	7	Yes	16	16	18	NA
GO:0044106	cellular amine metabolic process	Yes	12	NA	12	NA	Yes	18	14	21	NA
GO:0046939	nucleotide phosphorylation	Yes	NA	NA	12	NA	Yes	16	16	18	NA
GO:0045913	positive regulation of carbohydrate metabolic process	Yes	15	NA	12	NA	Yes	15	NA	NA	NA
GO:0000096	sulfur amino acid metabolic process	Yes	NA	NA	11	NA	Yes	NA	NA	12	10
GO:0042558	pteridine-containing compound metabolic process	Yes	NA	NA	11	NA	Yes	9	13	13	NA
GO:0016101	diterpenoid metabolic process	Yes	NA	NA	11	NA	Yes	17	17	19	16
GO:0042060	wound healing	Yes	NA	NA	11	NA	Yes	66	69	87	76
GO:0030199	collagen fibril organization	Yes	NA	NA	10	NA	Yes	18	16	18	14
GO:0006760	folic acid-containing compound metabolic process	Yes	NA	NA	10	NA	Yes	NA	12	11	NA
GO:0071459	protein localization to chromosome, centromeric region	Yes	NA	NA	9	4	Yes	NA	NA	7	NA
GO:0045839	negative regulation of mitotic nuclear division	Yes	NA	NA	9	NA	Yes	11	13	14	14
GO:0051784	negative regulation of nuclear division	Yes	NA	NA	9	NA	Yes	NA	13	14	14
GO:0046686	response to cadmium ion	Yes	NA	NA	9	NA	Yes	NA	NA	13	NA
GO:0034501	protein localization to kinetochore	Yes	NA	NA	8	3	Yes	NA	NA	6	NA
GO:0030388	fructose 1,6-bisphosphate metabolic	Yes	NA	NA	8	3	Yes	NA	5	5	NA
GO:0033048	negative regulation of mitotic sister chromatid segregation	Yes	NA	NA	8	NA	Yes	11	13	14	12
GO:0042219	cellular modified amino acid catabolic process	Yes	7	NA	8	NA	Yes	9	7	12	9
GO:0006544	glycine metabolic process	Yes	6	NA	8	NA	Yes	8	6	7	NA
GO:0045124	regulation of bone resorption	Yes	NA	NA	8	NA	Yes	9	NA	10	NA
GO:0046850	regulation of bone remodeling	Yes	NA	NA	8	NA	Yes	NA	NA	12	NA
GO:0030261	chromosome condensation	Yes	NA	NA	8	6	Yes	11	10	12	10
GO:0006027	glycosaminoglycan catabolic process	Yes	NA	NA	8	NA	Yes	NA	12	14	17
GO:0060415	muscle tissue morphogenesis	Yes	NA	NA	8	NA	Yes	NA	NA	NA	16
GO:0055117	regulation of cardiac muscle contraction	Yes	NA	NA	8	NA	Yes	NA	16	16	14
GO:0071634	regulation of transforming growth factor beta production	Yes	NA	NA	7	4	Yes	NA	NA	9	8
GO:0090208	positive regulation of triglyceride metabolic process	Yes	NA	NA	7	NA	Yes	6	NA	NA	NA
GO:0046461	neutral lipid catabolic process	Yes	NA	NA	7	NA	Yes	10	10	11	NA
GO:0046464	acylglycerol catabolic process	Yes	NA	NA	7	NA	Yes	10	10	11	NA
GO:0046112	nucleobase biosynthetic process	Yes	NA	NA	7	NA	Yes	NA	6	7	NA
GO:0006577	amino-acid betaine metabolic process	Yes	7	NA	7	NA	Yes	9	8	9	NA
GO:0009310	amine catabolic process	Yes	11	NA	7	NA	Yes	11	NA	13	NA
GO:0042402	cellular biogenic amine catabolic process	Yes	11	NA	7	NA	Yes	10	NA	12	NA
GO:0045780	positive regulation of bone resorption	Yes	NA	NA	6	NA	Yes	NA	NA	6	NA
GO:0046852	positive regulation of bone remodeling	Yes	NA	NA	6	NA	Yes	NA	NA	6	NA
GO:0007094	mitotic spindle assembly checkpoint	Yes	NA	NA	6	NA	Yes	10	12	13	11
GO:0071173	spindle assembly checkpoint	Yes	NA	NA	6	NA	Yes	10	12	13	11
GO:0071174	mitotic spindle checkpoint	Yes	NA	NA	6	NA	Yes	10	12	13	11
GO:0045841	negative regulation of mitotic metaphase/anaphase transition	Yes	NA	NA	6	NA	Yes	10	12	13	11
GO:1902100	negative regulation of metaphase/anaphase transition of cell cycle	Yes	NA	NA	6	NA	Yes	10	12	13	11
GO:0071467	cellular response to pH	Yes	NA	NA	6	NA	Yes	7	NA	7	6
GO:0034113	heterotypic cell-cell adhesion	Yes	NA	NA	6	NA	Yes	NA	NA	13	NA
GO:0045992	negative regulation of embryonic development	Yes	NA	NA	5	4	Yes	NA	8	NA	8
GO:0001659	temperature homeostasis	Yes	4	NA	5	NA	Yes	28	NA	32	24
GO:0042359	vitamin D metabolic process	Yes	NA	NA	4	NA	Yes	NA	NA	7	6
GO:0045907	positive regulation of vasoconstriction	Yes	NA	NA	4	NA	Yes	NA	NA	NA	7
GO:0097264	self proteolysis	Yes	NA	NA	4	NA	Yes	4	NA	NA	NA
GO:0051304	chromosome separation	Yes	NA	NA	4	NA	Yes	17	21	21	20
GO:0019441	tryptophan catabolic process to kynurenine	Yes	10	NA	4	NA	Yes	4	NA	NA	NA
GO:0046078	dUMP metabolic process	Yes	NA	NA	3	NA	Yes	NA	NA	NA	4
GO:0009157	deoxyribonucleoside monophosphate biosynthetic process	Yes	NA	NA	3	NA	Yes	NA	NA	5	5
GO:0009176	pyrimidine deoxyribonucleoside monophosphate metabolic process	Yes	NA	NA	3	NA	Yes	NA	4	4	4
GO:0086073	bundle of His cell-Purkinje myocyte adhesion involved in cell communication	Yes	NA	NA	2	NA	Yes	NA	4	4	NA
GO:0008610	lipid biosynthetic process	Yes	75	NA	NA	NA	Yes	111	107	118	90
GO:0051186	cofactor metabolic process	Yes	66	NA	NA	NA	Yes	102	100	117	87
GO:0006790	sulfur compound metabolic process	Yes	50	NA	NA	NA	Yes	68	58	72	54
GO:0090407	organophosphate biosynthetic process	Yes	50	NA	NA	NA	Yes	111	104	115	84
GO:0019216	regulation of lipid metabolic process	Yes	45	NA	NA	NA	Yes	79	67	81	65
GO:0016042	lipid catabolic process	Yes	42	NA	NA	NA	Yes	63	49	62	NA
GO:0006066	alcohol metabolic process	Yes	42	NA	NA	NA	Yes	72	55	61	52
GO:0006644	phospholipid metabolic process	Yes	42	NA	NA	NA	Yes	68	66	71	52
GO:0046486	glycerolipid metabolic process	Yes	39	NA	NA	NA	Yes	68	58	72	NA
GO:0071407	cellular response to organic cyclic compound	Yes	35	NA	NA	NA	Yes	72	67	83	63
GO:0044242	cellular lipid catabolic process	Yes	34	NA	NA	NA	Yes	50	35	45	NA
GO:0006637	acyl-CoA metabolic process	Yes	32	NA	NA	NA	Yes	34	28	30	23
GO:0035383	thioester metabolic process	Yes	32	NA	NA	NA	Yes	34	28	30	23
GO:0016125	sterol metabolic process	Yes	31	NA	NA	NA	Yes	44	31	26	29
GO:0008203	cholesterol metabolic process	Yes	29	NA	NA	NA	Yes	41	29	25	28
GO:1902652	secondary alcohol metabolic process	Yes	29	NA	NA	NA	Yes	41	29	27	29
GO:1901617	organic hydroxy compound biosynthetic process	Yes	28	NA	NA	NA	Yes	60	42	48	43
GO:0006694	steroid biosynthetic process	Yes	27	NA	NA	NA	Yes	46	39	38	36
GO:0072329	monocarboxylic acid catabolic process	Yes	27	NA	NA	NA	Yes	33	21	28	NA
GO:0006109	regulation of carbohydrate metabolic process	Yes	27	NA	NA	NA	Yes	24	NA	27	NA
GO:0006733	oxidoreduction coenzyme metabolic process	Yes	26	NA	NA	NA	Yes	34	35	37	28
GO:0009062	fatty acid catabolic process	Yes	24	NA	NA	NA	Yes	28	NA	25	NA
GO:0019362	pyridine nucleotide metabolic process	Yes	24	NA	NA	NA	Yes	32	34	37	28
GO:0046496	nicotinamide nucleotide metabolic process	Yes	24	NA	NA	NA	Yes	32	34	37	28
GO:0072524	pyridine-containing compound metabolic process	Yes	24	NA	NA	NA	Yes	32	34	38	29
GO:0009108	coenzyme biosynthetic process	Yes	24	NA	NA	NA	Yes	52	49	54	36
GO:0051188	cofactor biosynthetic process	Yes	24	NA	NA	NA	Yes	57	54	64	46
GO:0046165	alcohol biosynthetic process	Yes	23	NA	NA	NA	Yes	43	28	29	28
GO:0043648	dicarboxylic acid metabolic process	Yes	21	NA	NA	NA	Yes	23	23	30	22
GO:0016126	sterol biosynthetic process	Yes	20	NA	NA	7	Yes	27	17	NA	19
GO:0019395	fatty acid oxidation	Yes	20	NA	NA	NA	Yes	32	18	26	NA
GO:0034440	lipid oxidation	Yes	20	NA	NA	NA	Yes	32	18	26	NA
GO:0044262	cellular carbohydrate metabolic process	Yes	20	NA	NA	NA	Yes	39	35	47	NA
GO:0045017	glycerolipid biosynthetic process	Yes	20	NA	NA	NA	Yes	39	37	44	NA
GO:0006695	cholesterol biosynthetic process	Yes	19	NA	NA	7	Yes	26	15	NA	17
GO:1902653	secondary alcohol biosynthetic process	Yes	19	NA	NA	7	Yes	26	15	NA	17
GO:0009267	cellular response to starvation	Yes	19	NA	NA	NA	Yes	23	NA	NA	NA
GO:0097305	response to alcohol	Yes	18	NA	NA	NA	Yes	NA	NA	35	33
GO:0044272	sulfur compound biosynthetic process	Yes	18	NA	NA	NA	Yes	41	32	43	32
GO:0006635	fatty acid beta-oxidation	Yes	17	NA	NA	NA	Yes	22	NA	18	NA
GO:0006006	glucose metabolic process	Yes	17	NA	NA	NA	Yes	34	35	40	30
GO:0007596	blood coagulation	Yes	16	NA	NA	NA	Yes	NA	46	52	41
GO:0050817	coagulation	Yes	16	NA	NA	NA	Yes	NA	46	52	41
GO:0043255	regulation of carbohydrate biosynthetic process	Yes	15	NA	NA	NA	Yes	16	NA	NA	NA
GO:0019751	polyol metabolic process	Yes	14	NA	NA	10	Yes	NA	NA	21	NA
GO:0006084	acetyl-CoA metabolic process	Yes	13	NA	NA	NA	Yes	14	13	14	11
GO:0019674	NAD metabolic process	Yes	13	NA	NA	NA	Yes	16	18	20	NA
GO:0035337	fatty-acyl-CoA metabolic process	Yes	12	NA	NA	NA	Yes	15	12	13	10
GO:0071385	cellular response to glucocorticoid stimulus	Yes	12	NA	NA	NA	Yes	NA	12	14	14
GO:0071384	cellular response to corticosteroid stimulus	Yes	12	NA	NA	NA	Yes	NA	NA	14	14
GO:0045471	response to ethanol	Yes	12	NA	NA	NA	Yes	NA	NA	NA	20
GO:0006569	tryptophan catabolic process	Yes	11	NA	NA	NA	Yes	7	NA	6	NA
GO:0042436	indole-containing compound catabolic process	Yes	11	NA	NA	NA	Yes	7	NA	6	NA
GO:0046218	indolalkylamine catabolic process	Yes	11	NA	NA	NA	Yes	7	NA	6	NA
GO:0070189	kynurenine metabolic process	Yes	11	NA	NA	NA	Yes	5	NA	5	NA
GO:0006568	tryptophan metabolic process	Yes	11	NA	NA	NA	Yes	7	NA	6	NA
GO:0006586	indolalkylamine metabolic process	Yes	11	NA	NA	NA	Yes	7	NA	6	NA
GO:0042430	indole-containing compound metabolic process	Yes	11	NA	NA	NA	Yes	9	NA	9	NA
GO:0008299	isoprenoid biosynthetic process	Yes	11	NA	NA	NA	Yes	8	NA	NA	NA
GO:0006721	terpenoid metabolic process	Yes	11	NA	NA	NA	Yes	21	21	23	19
GO:0000038	very long-chain fatty acid metabolic process	Yes	10	NA	NA	NA	Yes	11	NA	NA	NA
GO:0035384	thioester biosynthetic process	Yes	10	NA	NA	NA	Yes	19	15	16	13
GO:0071616	acyl-CoA biosynthetic process	Yes	10	NA	NA	NA	Yes	19	15	16	13
GO:0010927	cellular component assembly involved in morphogenesis	Yes	10	NA	NA	NA	Yes	NA	NA	NA	19
GO:0051591	response to cAMP	Yes	10	NA	NA	NA	Yes	NA	NA	19	NA
GO:0009435	NAD biosynthetic process	Yes	9	NA	NA	NA	Yes	13	14	16	NA
GO:0006071	glycerol metabolic process	Yes	9	NA	NA	NA	Yes	NA	NA	7	NA
GO:0019359	nicotinamide nucleotide biosynthetic process	Yes	9	NA	NA	NA	Yes	23	22	26	NA
GO:0019363	pyridine nucleotide biosynthetic process	Yes	9	NA	NA	NA	Yes	23	22	26	NA
GO:0019400	alditol metabolic process	Yes	9	NA	NA	NA	Yes	NA	NA	7	NA
GO:0072525	pyridine-containing compound biosynthetic process	Yes	9	NA	NA	NA	Yes	23	22	26	17
GO:1901570	fatty acid derivative biosynthetic process	Yes	9	NA	NA	NA	Yes	21	18	24	19
GO:0006536	glutamate metabolic process	Yes	9	NA	NA	NA	Yes	9	NA	10	NA
GO:0046677	response to antibiotic	Yes	9	NA	NA	NA	Yes	NA	NA	47	NA
GO:0015908	fatty acid transport	Yes	9	NA	NA	NA	Yes	18	17	24	17
GO:0035336	long-chain fatty-acyl-CoA metabolic process	Yes	8	NA	NA	NA	Yes	11	8	9	NA
GO:0006654	phosphatidic acid biosynthetic process	Yes	8	NA	NA	NA	Yes	12	NA	NA	NA
GO:0046473	phosphatidic acid metabolic process	Yes	8	NA	NA	NA	Yes	12	NA	NA	NA
GO:0015909	long-chain fatty acid transport	Yes	8	NA	NA	NA	Yes	15	14	19	12
GO:0001523	retinoid metabolic process	Yes	8	NA	NA	NA	Yes	NA	NA	16	NA
GO:0046874	quinolinate metabolic process	Yes	7	NA	NA	NA	Yes	4	NA	NA	NA
GO:0046949	fatty-acyl-CoA biosynthetic process	Yes	7	NA	NA	NA	Yes	13	10	11	8
GO:0043650	dicarboxylic acid biosynthetic process	Yes	7	NA	NA	NA	Yes	6	NA	6	NA
GO:0036109	alpha-linolenic acid metabolic process	Yes	6	NA	NA	NA	Yes	7	NA	5	NA
GO:0033540	fatty acid beta-oxidation using acyl-CoA oxidase	Yes	6	NA	NA	NA	Yes	7	NA	6	NA
GO:0040018	positive regulation of multicellular organism growth	Yes	6	NA	NA	NA	Yes	NA	NA	NA	8
GO:0021549	cerebellum development	Yes	6	NA	NA	NA	Yes	18	NA	NA	16
GO:0035338	long-chain fatty-acyl-CoA biosynthetic process	Yes	5	NA	NA	NA	Yes	10	7	8	NA
GO:0006085	acetyl-CoA biosynthetic process	Yes	5	NA	NA	NA	Yes	8	7	NA	6
GO:0030239	myofibril assembly	Yes	5	NA	NA	NA	Yes	NA	NA	NA	13
GO:0009070	serine family amino acid biosynthetic process	Yes	5	NA	NA	NA	Yes	NA	6	7	6
GO:0006222	UMP biosynthetic process	Yes	4	NA	NA	NA	Yes	NA	5	NA	NA
GO:0009173	pyrimidine ribonucleoside monophosphate metabolic process	Yes	4	NA	NA	NA	Yes	NA	5	NA	NA
GO:0009174	pyrimidine ribonucleoside monophosphate biosynthetic process	Yes	4	NA	NA	NA	Yes	NA	5	NA	NA
GO:0046049	UMP metabolic process	Yes	4	NA	NA	NA	Yes	NA	5	NA	NA
GO:0070365	hepatocyte differentiation	Yes	4	NA	NA	NA	Yes	NA	NA	6	6
GO:0014912	negative regulation of smooth muscle cell migration	Yes	4	NA	NA	NA	Yes	NA	NA	7	NA
GO:0008209	androgen metabolic process	Yes	4	NA	NA	NA	Yes	NA	8	9	7
GO:0006735	NADH regeneration	Yes	4	NA	NA	NA	Yes	NA	NA	8	NA
GO:0010519	negative regulation of phospholipase activity	Yes	3	NA	NA	NA	Yes	NA	4	4	4
GO:0042866	pyruvate biosynthetic process	Yes	2	NA	NA	NA	Yes	NA	NA	16	NA
GO:0051503	adenine nucleotide transport	Yes	2	NA	NA	2	Yes	NA	NA	6	NA
GO:0015865	purine nucleotide transport	Yes	2	NA	NA	2	Yes	NA	NA	7	NA
GO:0015868	purine ribonucleotide transport	Yes	2	NA	NA	2	Yes	NA	NA	7	NA
GO:0010966	regulation of phosphate transport	Yes	1	NA	NA	1	Yes	NA	NA	4	5
GO:0006260	DNA replication	Yes	NA	NA	NA	17	Yes	NA	40	45	45
GO:0043270	positive regulation of ion transport	Yes	NA	NA	NA	14	Yes	34	35	47	35
GO:0034764	positive regulation of transmembrane transport	Yes	NA	NA	NA	10	Yes	NA	27	32	NA
GO:0071103	DNA conformation change	Yes	NA	NA	NA	10	Yes	NA	NA	NA	32
GO:1904064	positive regulation of cation transmembrane transport	Yes	NA	NA	NA	9	Yes	NA	NA	23	NA
GO:0072348	sulfur compound transport	Yes	NA	NA	NA	7	Yes	NA	NA	NA	9
GO:0032963	collagen metabolic process	Yes	NA	NA	NA	7	Yes	18	NA	22	18
GO:0006323	DNA packaging	Yes	NA	NA	NA	6	Yes	NA	NA	NA	24
GO:1904427	positive regulation of calcium ion transmembrane transport	Yes	NA	NA	NA	6	Yes	NA	NA	14	NA
GO:0006941	striated muscle contraction	Yes	NA	NA	NA	6	Yes	NA	25	NA	31
GO:0097503	sialylation	Yes	NA	NA	NA	4	Yes	NA	6	NA	NA
GO:0060346	bone trabecula formation	Yes	NA	NA	NA	2	Yes	NA	NA	5	NA
GO:0044710	single-organism metabolic process	Yes	344	386	451	NA	No	NA	NA	NA	NA
GO:0098771	inorganic ion homeostasis	Yes	NA	58	NA	NA	No	NA	NA	NA	NA
GO:0044723	single-organism carbohydrate metabolic process	Yes	52	52	59	29	No	NA	NA	NA	NA
GO:0071396	cellular response to lipid	Yes	37	48	46	NA	No	NA	NA	NA	NA
GO:0032496	response to lipopolysaccharide	Yes	28	35	NA	NA	No	NA	NA	NA	NA
GO:0098662	inorganic cation transmembrane transport	Yes	NA	33	33	NA	No	NA	NA	NA	NA
GO:0007600	sensory perception	Yes	NA	33	41	21	No	NA	NA	NA	NA
GO:0009161	ribonucleoside monophosphate metabolic process	Yes	NA	30	42	NA	No	NA	NA	NA	NA
GO:0006690	icosanoid metabolic process	Yes	24	29	26	13	No	NA	NA	NA	NA
GO:0009167	purine ribonucleoside monophosphate metabolic process	Yes	NA	28	38	NA	No	NA	NA	NA	NA
GO:0009126	purine nucleoside monophosphate metabolic process	Yes	NA	28	38	NA	No	NA	NA	NA	NA
GO:0019369	arachidonic acid metabolic process	Yes	20	27	24	12	No	NA	NA	NA	NA
GO:0033500	carbohydrate homeostasis	Yes	22	27	NA	NA	No	NA	NA	NA	NA
GO:0042593	glucose homeostasis	Yes	22	27	NA	NA	No	NA	NA	NA	NA
GO:0009617	response to bacterium	Yes	NA	26	NA	NA	No	NA	NA	NA	NA
GO:0019373	epoxygenase P450 pathway	Yes	20	24	22	12	No	NA	NA	NA	NA
GO:0042742	defense response to bacterium	Yes	NA	24	NA	NA	No	NA	NA	NA	NA
GO:0071219	cellular response to molecule of bacterial origin	Yes	NA	23	NA	NA	No	NA	NA	NA	NA
GO:0071216	cellular response to biotic stimulus	Yes	NA	23	NA	NA	No	NA	NA	NA	NA
GO:0030099	myeloid cell differentiation	Yes	NA	23	NA	16	No	NA	NA	NA	NA
GO:2000021	regulation of ion homeostasis	Yes	NA	22	25	NA	No	NA	NA	NA	NA
GO:0071222	cellular response to lipopolysaccharide	Yes	NA	22	NA	NA	No	NA	NA	NA	NA
GO:0009746	response to hexose	Yes	21	22	24	NA	No	NA	NA	NA	NA
GO:0010675	regulation of cellular carbohydrate metabolic process	Yes	25	22	26	NA	No	NA	NA	NA	NA
GO:0051258	protein polymerization	Yes	9	21	20	18	No	NA	NA	NA	NA
GO:0007623	circadian rhythm	Yes	18	21	23	NA	No	NA	NA	NA	NA
GO:0051896	regulation of protein kinase B signaling	Yes	NA	21	NA	NA	No	NA	NA	NA	NA
GO:0031348	negative regulation of defense response	Yes	NA	21	NA	NA	No	NA	NA	NA	NA
GO:0030168	platelet activation	Yes	10	19	21	15	No	NA	NA	NA	NA
GO:0009749	response to glucose	Yes	19	19	21	NA	No	NA	NA	NA	NA
GO:0050953	sensory perception of light stimulus	Yes	11	18	19	12	No	NA	NA	NA	NA
GO:0031214	biomineral tissue development	Yes	NA	17	14	10	No	NA	NA	NA	NA
GO:0032680	regulation of tumor necrosis factor production	Yes	NA	17	NA	NA	No	NA	NA	NA	NA
GO:1903555	regulation of tumor necrosis factor superfamily cytokine production	Yes	NA	17	NA	NA	No	NA	NA	NA	NA
GO:0070588	calcium ion transmembrane transport	Yes	12	16	17	10	No	NA	NA	NA	NA
GO:0007601	visual perception	Yes	11	16	18	11	No	NA	NA	NA	NA
GO:0043385	mycotoxin metabolic process	Yes	12	15	13	10	No	NA	NA	NA	NA
GO:0009404	toxin metabolic process	Yes	12	15	13	10	No	NA	NA	NA	NA
GO:0032467	positive regulation of cytokinesis	Yes	NA	15	18	10	No	NA	NA	NA	NA
GO:0019748	secondary metabolic process	Yes	16	15	13	11	No	NA	NA	NA	NA
GO:0002573	myeloid leukocyte differentiation	Yes	NA	15	16	9	No	NA	NA	NA	NA
GO:0046324	regulation of glucose import	Yes	NA	15	NA	NA	No	NA	NA	NA	NA
GO:0090277	positive regulation of peptide hormone secretion	Yes	NA	15	NA	NA	No	NA	NA	NA	NA
GO:0010827	regulation of glucose transport	Yes	NA	15	NA	NA	No	NA	NA	NA	NA
GO:0046887	positive regulation of hormone secretion	Yes	NA	15	NA	NA	No	NA	NA	NA	NA
GO:0002027	regulation of heart rate	Yes	NA	14	15	8	No	NA	NA	NA	NA
GO:0048863	stem cell differentiation	Yes	NA	14	11	NA	No	NA	NA	NA	NA
GO:1900076	regulation of cellular response to insulin stimulus	Yes	NA	14	NA	NA	No	NA	NA	NA	NA
GO:0019884	antigen processing and presentation of exogenous antigen	Yes	NA	14	NA	11	No	NA	NA	NA	NA
GO:0051897	positive regulation of protein kinase B signaling	Yes	NA	14	NA	NA	No	NA	NA	NA	NA
GO:0043390	aflatoxin B1 metabolic process	Yes	11	13	12	9	No	NA	NA	NA	NA
GO:0046222	aflatoxin metabolic process	Yes	11	13	12	9	No	NA	NA	NA	NA
GO:1901376	organic heteropentacyclic compound metabolic process	Yes	11	13	12	9	No	NA	NA	NA	NA
GO:0055089	fatty acid homeostasis	Yes	9	13	NA	NA	No	NA	NA	NA	NA
GO:0018904	ether metabolic process	Yes	15	13	12	10	No	NA	NA	NA	NA
GO:0046326	positive regulation of glucose import	Yes	NA	13	NA	NA	No	NA	NA	NA	NA
GO:0002504	antigen processing and presentation of peptide or polysaccharide antigen via MHC class II	Yes	NA	13	13	9	No	NA	NA	NA	NA
GO:0010828	positive regulation of glucose transport	Yes	NA	13	NA	NA	No	NA	NA	NA	NA
GO:0046626	regulation of insulin receptor signaling pathway	Yes	NA	13	NA	NA	No	NA	NA	NA	NA
GO:0071326	cellular response to monosaccharide stimulus	Yes	12	13	15	NA	No	NA	NA	NA	NA
GO:0071331	cellular response to hexose stimulus	Yes	12	13	15	NA	No	NA	NA	NA	NA
GO:0071322	cellular response to carbohydrate stimulus	Yes	12	13	15	NA	No	NA	NA	NA	NA
GO:0001678	cellular glucose homeostasis	Yes	12	13	15	NA	No	NA	NA	NA	NA
GO:0002478	antigen processing and presentation of exogenous peptide antigen	Yes	NA	13	NA	10	No	NA	NA	NA	NA
GO:0070857	regulation of bile acid biosynthetic process	Yes	4	12	6	NA	No	NA	NA	NA	NA
GO:0018149	peptide cross-linking	Yes	5	12	10	5	No	NA	NA	NA	NA
GO:1904251	regulation of bile acid metabolic process	Yes	4	12	6	NA	No	NA	NA	NA	NA
GO:0032720	negative regulation of tumor necrosis factor production	Yes	NA	12	NA	NA	No	NA	NA	NA	NA
GO:1903556	negative regulation of tumor necrosis factor superfamily cytokine production	Yes	NA	12	NA	NA	No	NA	NA	NA	NA
GO:0019886	antigen processing and presentation of exogenous peptide antigen via MHC class II	Yes	NA	12	13	8	No	NA	NA	NA	NA
GO:0002495	antigen processing and presentation of peptide antigen via MHC class II	Yes	NA	12	13	8	No	NA	NA	NA	NA
GO:0097306	cellular response to alcohol	Yes	14	12	14	NA	No	NA	NA	NA	NA
GO:0045824	negative regulation of innate immune response	Yes	9	12	11	NA	No	NA	NA	NA	NA
GO:0032922	circadian regulation of gene expression	Yes	NA	12	15	NA	No	NA	NA	NA	NA
GO:0045981	positive regulation of nucleotide metabolic process	Yes	13	12	NA	NA	No	NA	NA	NA	NA
GO:1900544	positive regulation of purine nucleotide metabolic process	Yes	13	12	NA	NA	No	NA	NA	NA	NA
GO:0051282	regulation of sequestering of calcium ion	Yes	NA	12	14	NA	No	NA	NA	NA	NA
GO:0001508	action potential	Yes	NA	11	7	7	No	NA	NA	NA	NA
GO:0043491	protein kinase B signaling	Yes	NA	11	14	NA	No	NA	NA	NA	NA
GO:0019835	cytolysis	Yes	7	11	14	8	No	NA	NA	NA	NA
GO:0006957	complement activation. alternative pathway	Yes	NA	11	11	11	No	NA	NA	NA	NA
GO:0001960	negative regulation of cytokine-mediated signaling pathway	Yes	NA	11	NA	NA	No	NA	NA	NA	NA
GO:1902743	regulation of lamellipodium organization	Yes	NA	11	12	8	No	NA	NA	NA	NA
GO:0060761	negative regulation of response to cytokine stimulus	Yes	NA	11	NA	NA	No	NA	NA	NA	NA
GO:0007156	homophilic cell adhesion via plasma membrane adhesion molecules	Yes	NA	11	NA	NA	No	NA	NA	NA	NA
GO:0032098	regulation of appetite	Yes	10	10	9	NA	No	NA	NA	NA	NA
GO:0032095	regulation of response to food	Yes	10	10	9	NA	No	NA	NA	NA	NA
GO:0032682	negative regulation of chemokine production	Yes	NA	10	NA	NA	No	NA	NA	NA	NA
GO:0032104	regulation of response to extracellular stimulus	Yes	10	10	9	NA	No	NA	NA	NA	NA
GO:0032107	regulation of response to nutrient levels	Yes	10	10	9	NA	No	NA	NA	NA	NA
GO:0015701	bicarbonate transport	Yes	4	10	9	5	No	NA	NA	NA	NA
GO:0032703	negative regulation of interleukin-2 production	Yes	NA	10	NA	NA	No	NA	NA	NA	NA
GO:0046040	IMP metabolic process	Yes	NA	10	15	5	No	NA	NA	NA	NA
GO:0007606	sensory perception of chemical stimulus	Yes	NA	10	13	NA	No	NA	NA	NA	NA
GO:0010677	negative regulation of cellular carbohydrate metabolic process	Yes	11	10	12	NA	No	NA	NA	NA	NA
GO:0050663	cytokine secretion	Yes	7	10	NA	NA	No	NA	NA	NA	NA
GO:0045912	negative regulation of carbohydrate metabolic process	Yes	14	10	12	NA	No	NA	NA	NA	NA
GO:0010955	negative regulation of protein processing	Yes	10	10	12	NA	No	NA	NA	NA	NA
GO:1903318	negative regulation of protein maturation	Yes	10	10	12	NA	No	NA	NA	NA	NA
GO:0044003	modification by symbiont of host morphology or physiology	Yes	NA	10	15	8	No	NA	NA	NA	NA
GO:0050710	negative regulation of cytokine secretion	Yes	NA	10	NA	NA	No	NA	NA	NA	NA
GO:0061178	regulation of insulin secretion involved in cellular response to glucose stimulus	Yes	NA	10	NA	NA	No	NA	NA	NA	NA
GO:0032642	regulation of chemokine production	Yes	NA	10	NA	NA	No	NA	NA	NA	NA
GO:0033138	positive regulation of peptidyl-serine phosphorylation	Yes	NA	10	NA	NA	No	NA	NA	NA	NA
GO:0070858	negative regulation of bile acid biosynthetic process	Yes	NA	9	NA	NA	No	NA	NA	NA	NA
GO:1904252	negative regulation of bile acid metabolic process	Yes	NA	9	NA	NA	No	NA	NA	NA	NA
GO:0009812	flavonoid metabolic process	Yes	11	9	11	NA	No	NA	NA	NA	NA
GO:0045919	positive regulation of cytolysis	Yes	NA	9	9	5	No	NA	NA	NA	NA
GO:0042268	regulation of cytolysis	Yes	NA	9	9	5	No	NA	NA	NA	NA
GO:0060444	branching involved in mammary gland duct morphogenesis	Yes	NA	9	11	5	No	NA	NA	NA	NA
GO:0006188	IMP biosynthetic process	Yes	5	9	14	4	No	NA	NA	NA	NA
GO:0003254	regulation of membrane depolarization	Yes	NA	9	7	NA	No	NA	NA	NA	NA
GO:0071392	cellular response to estradiol stimulus	Yes	12	9	12	NA	No	NA	NA	NA	NA
GO:0045916	negative regulation of complement activation	Yes	8	9	9	NA	No	NA	NA	NA	NA
GO:2000258	negative regulation of protein activation cascade	Yes	8	9	9	NA	No	NA	NA	NA	NA
GO:0002921	negative regulation of humoral immune response	Yes	8	9	9	NA	No	NA	NA	NA	NA
GO:0032652	regulation of interleukin-1 production	Yes	NA	9	NA	NA	No	NA	NA	NA	NA
GO:0060402	calcium ion transport into cytosol	Yes	NA	9	8	5	No	NA	NA	NA	NA
GO:0001906	cell killing	Yes	7	9	12	6	No	NA	NA	NA	NA
GO:0060401	cytosolic calcium ion transport	Yes	NA	9	NA	NA	No	NA	NA	NA	NA
GO:0010803	regulation of tumor necrosis factor-mediated signaling pathway	Yes	NA	9	NA	NA	No	NA	NA	NA	NA
GO:0032097	positive regulation of response to food	Yes	9	8	8	NA	No	NA	NA	NA	NA
GO:0032100	positive regulation of appetite	Yes	9	8	8	NA	No	NA	NA	NA	NA
GO:0032106	positive regulation of response to extracellular stimulus	Yes	9	8	8	NA	No	NA	NA	NA	NA
GO:0032109	positive regulation of response to nutrient levels	Yes	9	8	8	NA	No	NA	NA	NA	NA
GO:0051552	flavone metabolic process	Yes	10	8	10	NA	No	NA	NA	NA	NA
GO:0052696	flavonoid glucuronidation	Yes	9	8	9	NA	No	NA	NA	NA	NA
GO:0052697	xenobiotic glucuronidation	Yes	9	8	9	NA	No	NA	NA	NA	NA
GO:0052695	cellular glucuronidation	Yes	9	8	9	NA	No	NA	NA	NA	NA
GO:0015939	pantothenate metabolic process	Yes	NA	8	NA	NA	No	NA	NA	NA	NA
GO:0006063	uronic acid metabolic process	Yes	9	8	9	NA	No	NA	NA	NA	NA
GO:0019585	glucuronate metabolic process	Yes	9	8	9	NA	No	NA	NA	NA	NA
GO:0001868	regulation of complement activation. lectin pathway	Yes	5	8	5	NA	No	NA	NA	NA	NA
GO:0001869	negative regulation of complement activation. lectin pathway	Yes	5	8	5	NA	No	NA	NA	NA	NA
GO:0006572	tyrosine catabolic process	Yes	4	8	12	NA	No	NA	NA	NA	NA
GO:0070989	oxidative demethylation	Yes	6	8	7	6	No	NA	NA	NA	NA
GO:0046628	positive regulation of insulin receptor signaling pathway	Yes	NA	8	NA	NA	No	NA	NA	NA	NA
GO:0010804	negative regulation of tumor necrosis factor-mediated signaling pathway	Yes	NA	8	NA	NA	No	NA	NA	NA	NA
GO:1904467	regulation of tumor necrosis factor secretion	Yes	NA	8	NA	NA	No	NA	NA	NA	NA
GO:0019321	pentose metabolic process	Yes	6	8	7	NA	No	NA	NA	NA	NA
GO:0031640	killing of cells of other organism	Yes	7	8	12	5	No	NA	NA	NA	NA
GO:0044364	disruption of cells of other organism	Yes	7	8	12	5	No	NA	NA	NA	NA
GO:0010984	regulation of lipoprotein particle clearance	Yes	NA	8	6	NA	No	NA	NA	NA	NA
GO:2000188	regulation of cholesterol homeostasis	Yes	8	8	NA	NA	No	NA	NA	NA	NA
GO:0006089	lactate metabolic process	Yes	12	8	8	NA	No	NA	NA	NA	NA
GO:0050996	positive regulation of lipid catabolic process	Yes	9	8	7	NA	No	NA	NA	NA	NA
GO:1900078	positive regulation of cellular response to insulin stimulus	Yes	NA	8	NA	NA	No	NA	NA	NA	NA
GO:0030316	osteoclast differentiation	Yes	NA	8	10	5	No	NA	NA	NA	NA
GO:0035774	positive regulation of insulin secretion involved in cellular response to glucose stimulus	Yes	NA	8	NA	NA	No	NA	NA	NA	NA
GO:0072073	kidney epithelium development	Yes	NA	8	NA	NA	No	NA	NA	NA	NA
GO:0022600	digestive system process	Yes	NA	8	NA	5	No	NA	NA	NA	NA
GO:0006821	chloride transport	Yes	NA	8	NA	NA	No	NA	NA	NA	NA
GO:2000378	negative regulation of reactive oxygen species metabolic process	Yes	9	8	NA	NA	No	NA	NA	NA	NA
GO:0046888	negative regulation of hormone secretion	Yes	NA	8	11	NA	No	NA	NA	NA	NA
GO:0001079	nitrogen catabolite regulation of transcription from RNA polymerase II promoter	Yes	NA	7	NA	NA	No	NA	NA	NA	NA
GO:0001080	nitrogen catabolite activation of transcription from RNA polymerase II promoter	Yes	NA	7	NA	NA	No	NA	NA	NA	NA
GO:0090293	nitrogen catabolite regulation of transcription	Yes	NA	7	NA	NA	No	NA	NA	NA	NA
GO:0090294	nitrogen catabolite activation of transcription	Yes	NA	7	NA	NA	No	NA	NA	NA	NA
GO:0070980	biphenyl catabolic process	Yes	8	7	8	NA	No	NA	NA	NA	NA
GO:0034255	regulation of urea metabolic process	Yes	NA	7	NA	NA	No	NA	NA	NA	NA
GO:0038183	bile acid signaling pathway	Yes	NA	7	NA	NA	No	NA	NA	NA	NA
GO:0038185	intracellular bile acid receptor signaling pathway	Yes	NA	7	NA	NA	No	NA	NA	NA	NA
GO:0045848	positive regulation of nitrogen utilization	Yes	NA	7	NA	NA	No	NA	NA	NA	NA
GO:0072615	interleukin-17 secretion	Yes	NA	7	NA	NA	No	NA	NA	NA	NA
GO:1903314	regulation of nitrogen cycle metabolic process	Yes	NA	7	NA	NA	No	NA	NA	NA	NA
GO:2000211	regulation of glutamate metabolic process	Yes	NA	7	NA	NA	No	NA	NA	NA	NA
GO:2000213	positive regulation of glutamate metabolic process	Yes	NA	7	NA	NA	No	NA	NA	NA	NA
GO:2001248	regulation of ammonia assimilation cycle	Yes	NA	7	NA	NA	No	NA	NA	NA	NA
GO:2001250	positive regulation of ammonia assimilation cycle	Yes	NA	7	NA	NA	No	NA	NA	NA	NA
GO:2001030	negative regulation of cellular glucuronidation	Yes	8	7	8	NA	No	NA	NA	NA	NA
GO:0002021	response to dietary excess	Yes	7	7	9	NA	No	NA	NA	NA	NA
GO:0045764	positive regulation of cellular amino acid metabolic process	Yes	NA	7	NA	NA	No	NA	NA	NA	NA
GO:2001029	regulation of cellular glucuronidation	Yes	8	7	8	NA	No	NA	NA	NA	NA
GO:0071638	negative regulation of monocyte chemotactic protein-1 production	Yes	NA	7	NA	NA	No	NA	NA	NA	NA
GO:0000820	regulation of glutamine family amino acid metabolic process	Yes	NA	7	NA	NA	No	NA	NA	NA	NA
GO:0034971	histone H3-R17 methylation	Yes	NA	7	NA	NA	No	NA	NA	NA	NA
GO:0006808	regulation of nitrogen utilization	Yes	NA	7	NA	NA	No	NA	NA	NA	NA
GO:1902714	negative regulation of interferon-gamma secretion	Yes	NA	7	NA	NA	No	NA	NA	NA	NA
GO:0018879	biphenyl metabolic process	Yes	9	7	8	NA	No	NA	NA	NA	NA
GO:1904468	negative regulation of tumor necrosis factor secretion	Yes	NA	7	NA	NA	No	NA	NA	NA	NA
GO:0071637	regulation of monocyte chemotactic protein-1 production	Yes	NA	7	NA	NA	No	NA	NA	NA	NA
GO:1904179	positive regulation of adipose tissue development	Yes	NA	7	NA	NA	No	NA	NA	NA	NA
GO:0042178	xenobiotic catabolic process	Yes	10	7	8	NA	No	NA	NA	NA	NA
GO:0033240	positive regulation of cellular amine metabolic process	Yes	NA	7	NA	NA	No	NA	NA	NA	NA
GO:1904177	regulation of adipose tissue development	Yes	NA	7	NA	NA	No	NA	NA	NA	NA
GO:0051791	medium-chain fatty acid metabolic process	Yes	5	7	7	3	No	NA	NA	NA	NA
GO:0006525	arginine metabolic process	Yes	NA	7	6	NA	No	NA	NA	NA	NA
GO:0034969	histone arginine methylation	Yes	NA	7	NA	NA	No	NA	NA	NA	NA
GO:0046321	positive regulation of fatty acid oxidation	Yes	10	7	6	NA	No	NA	NA	NA	NA
GO:0034162	toll-like receptor 9 signaling pathway	Yes	NA	7	NA	NA	No	NA	NA	NA	NA
GO:0032692	negative regulation of interleukin-1 production	Yes	NA	7	NA	NA	No	NA	NA	NA	NA
GO:1902713	regulation of interferon-gamma secretion	Yes	NA	7	NA	NA	No	NA	NA	NA	NA
GO:0010988	regulation of low-density lipoprotein particle clearance	Yes	NA	7	NA	NA	No	NA	NA	NA	NA
GO:0018216	peptidyl-arginine methylation	Yes	NA	7	NA	NA	No	NA	NA	NA	NA
GO:2001275	positive regulation of glucose import in response to insulin stimulus	Yes	NA	7	NA	NA	No	NA	NA	NA	NA
GO:0034142	toll-like receptor 4 signaling pathway	Yes	4	7	NA	NA	No	NA	NA	NA	NA
GO:0035725	sodium ion transmembrane transport	Yes	NA	7	7	5	No	NA	NA	NA	NA
GO:2001273	regulation of glucose import in response to insulin stimulus	Yes	NA	7	NA	NA	No	NA	NA	NA	NA
GO:0007586	digestion	Yes	12	7	15	8	No	NA	NA	NA	NA
GO:0032689	negative regulation of interferon-gamma production	Yes	NA	7	NA	NA	No	NA	NA	NA	NA
GO:0018195	peptidyl-arginine modification	Yes	NA	7	NA	NA	No	NA	NA	NA	NA
GO:0006521	regulation of cellular amino acid metabolic process	Yes	NA	7	NA	NA	No	NA	NA	NA	NA
GO:0071361	cellular response to ethanol	Yes	11	7	8	NA	No	NA	NA	NA	NA
GO:0006501	C-terminal protein lipidation	Yes	5	7	NA	NA	No	NA	NA	NA	NA
GO:0051209	release of sequestered calcium ion into cytosol	Yes	NA	7	NA	5	No	NA	NA	NA	NA
GO:0030216	keratinocyte differentiation	Yes	NA	7	9	NA	No	NA	NA	NA	NA
GO:0021762	substantia nigra development	Yes	NA	7	NA	NA	No	NA	NA	NA	NA
GO:0097553	calcium ion transmembrane import into cytosol	Yes	NA	7	NA	5	No	NA	NA	NA	NA
GO:1902656	calcium ion import into cytosol	Yes	NA	7	NA	5	No	NA	NA	NA	NA
GO:0010591	regulation of lamellipodium assembly	Yes	NA	7	9	NA	No	NA	NA	NA	NA
GO:0032715	negative regulation of interleukin-6 production	Yes	NA	7	NA	NA	No	NA	NA	NA	NA
GO:0046676	negative regulation of insulin secretion	Yes	NA	7	10	NA	No	NA	NA	NA	NA
GO:0044243	multicellular organism catabolic process	Yes	6	7	8	7	No	NA	NA	NA	NA
GO:0018410	C-terminal protein amino acid modification	Yes	NA	7	NA	NA	No	NA	NA	NA	NA
GO:0051283	negative regulation of sequestering of calcium ion	Yes	NA	7	NA	5	No	NA	NA	NA	NA
GO:0090278	negative regulation of peptide hormone secretion	Yes	NA	7	10	NA	No	NA	NA	NA	NA
GO:0090675	intermicrovillar adhesion	Yes	2	6	7	5	No	NA	NA	NA	NA
GO:0071105	response to interleukin-11	Yes	NA	6	NA	4	No	NA	NA	NA	NA
GO:0071348	cellular response to interleukin-11	Yes	NA	6	NA	4	No	NA	NA	NA	NA
GO:1904238	pericyte cell differentiation	Yes	2	6	6	3	No	NA	NA	NA	NA
GO:0071615	oxidative deethylation	Yes	4	6	5	5	No	NA	NA	NA	NA
GO:0048252	lauric acid metabolic process	Yes	5	6	6	3	No	NA	NA	NA	NA
GO:0019322	pentose biosynthetic process	Yes	5	6	6	3	No	NA	NA	NA	NA
GO:0002933	lipid hydroxylation	Yes	5	6	6	3	No	NA	NA	NA	NA
GO:0006789	bilirubin conjugation	Yes	7	6	7	NA	No	NA	NA	NA	NA
GO:1990418	response to insulin-like growth factor stimulus	Yes	2	6	NA	NA	No	NA	NA	NA	NA
GO:0009051	pentose-phosphate shunt. oxidative branch	Yes	5	6	6	3	No	NA	NA	NA	NA
GO:0072675	osteoclast fusion	Yes	NA	6	3	4	No	NA	NA	NA	NA
GO:0070309	lens fiber cell morphogenesis	Yes	NA	6	7	3	No	NA	NA	NA	NA
GO:0051659	maintenance of mitochondrion location	Yes	6	6	9	4	No	NA	NA	NA	NA
GO:0001897	cytolysis by symbiont of host cells	Yes	6	6	9	5	No	NA	NA	NA	NA
GO:0001907	killing by symbiont of host cells	Yes	6	6	9	5	No	NA	NA	NA	NA
GO:0019836	hemolysis by symbiont of host erythrocytes	Yes	6	6	9	5	No	NA	NA	NA	NA
GO:0044004	disruption by symbiont of host cell	Yes	6	6	9	5	No	NA	NA	NA	NA
GO:0086065	cell communication involved in cardiac conduction	Yes	2	6	4	3	No	NA	NA	NA	NA
GO:0002281	macrophage activation involved in immune response	Yes	NA	6	NA	4	No	NA	NA	NA	NA
GO:0052331	hemolysis in other organism involved in symbiotic interaction	Yes	6	6	9	5	No	NA	NA	NA	NA
GO:0010881	regulation of cardiac muscle contraction by regulation of the release of sequestered calcium ion	Yes	NA	6	3	3	No	NA	NA	NA	NA
GO:0043568	positive regulation of insulin-like growth factor receptor signaling pathway	Yes	3	6	4	3	No	NA	NA	NA	NA
GO:0006842	tricarboxylic acid transport	Yes	NA	6	NA	NA	No	NA	NA	NA	NA
GO:0015746	citrate transport	Yes	NA	6	NA	NA	No	NA	NA	NA	NA
GO:0010882	regulation of cardiac muscle contraction by calcium ion signaling	Yes	NA	6	3	3	No	NA	NA	NA	NA
GO:0051256	mitotic spindle midzone assembly	Yes	NA	6	8	3	No	NA	NA	NA	NA
GO:0002070	epithelial cell maturation	Yes	NA	6	6	NA	No	NA	NA	NA	NA
GO:0051801	cytolysis in other organism involved in symbiotic interaction	Yes	6	6	9	5	No	NA	NA	NA	NA
GO:0006787	porphyrin-containing compound catabolic process	Yes	7	6	8	NA	No	NA	NA	NA	NA
GO:0033015	tetrapyrrole catabolic process	Yes	7	6	8	NA	No	NA	NA	NA	NA
GO:0044179	hemolysis in other organism	Yes	6	6	9	5	No	NA	NA	NA	NA
GO:0051818	disruption of cells of other organism involved in symbiotic interaction	Yes	6	6	9	5	No	NA	NA	NA	NA
GO:0051883	killing of cells in other organism involved in symbiotic interaction	Yes	6	6	9	5	No	NA	NA	NA	NA
GO:0086002	cardiac muscle cell action potential involved in contraction	Yes	3	6	4	4	No	NA	NA	NA	NA
GO:0051900	regulation of mitochondrial depolarization	Yes	3	6	5	NA	No	NA	NA	NA	NA
GO:0051255	spindle midzone assembly	Yes	NA	6	8	3	No	NA	NA	NA	NA
GO:0000076	DNA replication checkpoint	Yes	NA	6	6	4	No	NA	NA	NA	NA
GO:0030851	granulocyte differentiation	Yes	4	6	6	3	No	NA	NA	NA	NA
GO:0035729	cellular response to hepatocyte growth factor stimulus	Yes	NA	6	6	4	No	NA	NA	NA	NA
GO:0033598	mammary gland epithelial cell proliferation	Yes	NA	6	7	3	No	NA	NA	NA	NA
GO:0051715	cytolysis in other organism	Yes	6	6	10	5	No	NA	NA	NA	NA
GO:0086091	regulation of heart rate by cardiac conduction	Yes	NA	6	6	NA	No	NA	NA	NA	NA
GO:0086001	cardiac muscle cell action potential	Yes	NA	6	4	4	No	NA	NA	NA	NA
GO:0035728	response to hepatocyte growth factor	Yes	NA	6	6	4	No	NA	NA	NA	NA
GO:0010880	regulation of release of sequestered calcium ion into cytosol by sarcoplasmic reticulum	Yes	NA	6	6	3	No	NA	NA	NA	NA
GO:0046415	urate metabolic process	Yes	NA	6	5	NA	No	NA	NA	NA	NA
GO:0000768	syncytium formation by plasma membrane fusion	Yes	NA	6	NA	4	No	NA	NA	NA	NA
GO:0042116	macrophage activation	Yes	NA	6	NA	4	No	NA	NA	NA	NA
GO:0042364	water-soluble vitamin biosynthetic process	Yes	NA	6	NA	NA	No	NA	NA	NA	NA
GO:0016572	histone phosphorylation	Yes	NA	6	7	NA	No	NA	NA	NA	NA
GO:0006949	syncytium formation	Yes	NA	6	NA	4	No	NA	NA	NA	NA
GO:0061337	cardiac conduction	Yes	4	6	7	NA	No	NA	NA	NA	NA
GO:0051657	maintenance of organelle location	Yes	6	6	9	4	No	NA	NA	NA	NA
GO:0086010	membrane depolarization during action potential	Yes	NA	6	NA	NA	No	NA	NA	NA	NA
GO:0001892	embryonic placenta development	Yes	NA	6	NA	4	No	NA	NA	NA	NA
GO:0000083	regulation of transcription involved in G1/S transition of mitotic cell cycle	Yes	6	6	7	4	No	NA	NA	NA	NA
GO:0009110	vitamin biosynthetic process	Yes	NA	6	NA	NA	No	NA	NA	NA	NA
GO:0033158	regulation of protein import into nucleus. translocation	Yes	7	6	7	NA	No	NA	NA	NA	NA
GO:1903115	regulation of actin filament-based movement	Yes	5	6	8	NA	No	NA	NA	NA	NA
GO:0032506	cytokinetic process	Yes	NA	6	8	NA	No	NA	NA	NA	NA
GO:0035637	multicellular organismal signaling	Yes	NA	6	7	NA	No	NA	NA	NA	NA
GO:0006584	catecholamine metabolic process	Yes	NA	6	6	4	No	NA	NA	NA	NA
GO:0009712	catechol-containing compound metabolic process	Yes	NA	6	6	4	No	NA	NA	NA	NA
GO:0007608	sensory perception of smell	Yes	NA	6	9	NA	No	NA	NA	NA	NA
GO:0045494	photoreceptor cell maintenance	Yes	NA	6	6	4	No	NA	NA	NA	NA
GO:2000242	negative regulation of reproductive process	Yes	NA	6	7	NA	No	NA	NA	NA	NA
GO:0072676	lymphocyte migration	Yes	NA	6	NA	NA	No	NA	NA	NA	NA
GO:0021915	neural tube development	Yes	NA	6	8	NA	No	NA	NA	NA	NA
GO:0000022	mitotic spindle elongation	Yes	NA	5	4	3	No	NA	NA	NA	NA
GO:1902412	regulation of mitotic cytokinesis	Yes	NA	5	4	4	No	NA	NA	NA	NA
GO:0030223	neutrophil differentiation	Yes	2	5	4	3	No	NA	NA	NA	NA
GO:0006527	arginine catabolic process	Yes	2	5	5	NA	No	NA	NA	NA	NA
GO:0051231	spindle elongation	Yes	NA	5	4	3	No	NA	NA	NA	NA
GO:0019627	urea metabolic process	Yes	NA	5	NA	NA	No	NA	NA	NA	NA
GO:0019853	L-ascorbic acid biosynthetic process	Yes	NA	5	NA	NA	No	NA	NA	NA	NA
GO:0032094	response to food	Yes	5	5	4	NA	No	NA	NA	NA	NA
GO:0043651	linoleic acid metabolic process	Yes	6	5	5	NA	No	NA	NA	NA	NA
GO:0071372	cellular response to follicle-stimulating hormone stimulus	Yes	4	5	6	NA	No	NA	NA	NA	NA
GO:0006072	glycerol-3-phosphate metabolic process	Yes	NA	5	5	3	No	NA	NA	NA	NA
GO:0071941	nitrogen cycle metabolic process	Yes	NA	5	NA	NA	No	NA	NA	NA	NA
GO:0051412	response to corticosterone	Yes	NA	5	9	NA	No	NA	NA	NA	NA
GO:0051775	response to redox state	Yes	3	5	5	6	No	NA	NA	NA	NA
GO:0030431	sleep	Yes	NA	5	6	NA	No	NA	NA	NA	NA
GO:0055062	phosphate ion homeostasis	Yes	NA	5	4	3	No	NA	NA	NA	NA
GO:0072505	divalent inorganic anion homeostasis	Yes	NA	5	4	3	No	NA	NA	NA	NA
GO:0072506	trivalent inorganic anion homeostasis	Yes	NA	5	4	3	No	NA	NA	NA	NA
GO:0052646	alditol phosphate metabolic process	Yes	NA	5	5	3	No	NA	NA	NA	NA
GO:0045019	negative regulation of nitric oxide biosynthetic process	Yes	NA	5	4	NA	No	NA	NA	NA	NA
GO:1904406	negative regulation of nitric oxide metabolic process	Yes	NA	5	4	NA	No	NA	NA	NA	NA
GO:0006978	DNA damage response. signal transduction by p53 class mediator resulting in transcription of p21 class mediator	Yes	NA	5	6	3	No	NA	NA	NA	NA
GO:0033599	regulation of mammary gland epithelial cell proliferation	Yes	NA	5	6	4	No	NA	NA	NA	NA
GO:1902236	negative regulation of endoplasmic reticulum stress-induced intrinsic apoptotic signaling pathway	Yes	NA	5	NA	NA	No	NA	NA	NA	NA
GO:2000251	positive regulation of actin cytoskeleton reorganization	Yes	NA	5	NA	NA	No	NA	NA	NA	NA
GO:0042772	DNA damage response. signal transduction resulting in transcription	Yes	NA	5	6	NA	No	NA	NA	NA	NA
GO:0055083	monovalent inorganic anion homeostasis	Yes	NA	5	NA	4	No	NA	NA	NA	NA
GO:0009065	glutamine family amino acid catabolic process	Yes	4	5	5	NA	No	NA	NA	NA	NA
GO:2000725	regulation of cardiac muscle cell differentiation	Yes	4	5	NA	NA	No	NA	NA	NA	NA
GO:0097067	cellular response to thyroid hormone stimulus	Yes	4	5	6	NA	No	NA	NA	NA	NA
GO:0030225	macrophage differentiation	Yes	NA	5	NA	3	No	NA	NA	NA	NA
GO:0002548	monocyte chemotaxis	Yes	NA	5	NA	NA	No	NA	NA	NA	NA
GO:0006636	unsaturated fatty acid biosynthetic process	Yes	6	5	NA	NA	No	NA	NA	NA	NA
GO:0051385	response to mineralocorticoid	Yes	NA	5	9	NA	No	NA	NA	NA	NA
GO:0032515	negative regulation of phosphoprotein phosphatase activity	Yes	NA	5	NA	NA	No	NA	NA	NA	NA
GO:0014896	muscle hypertrophy	Yes	NA	5	NA	NA	No	NA	NA	NA	NA
GO:1905207	regulation of cardiocyte differentiation	Yes	NA	5	6	NA	No	NA	NA	NA	NA
GO:0086004	regulation of cardiac muscle cell contraction	Yes	NA	5	7	NA	No	NA	NA	NA	NA
GO:0034394	protein localization to cell surface	Yes	NA	5	NA	NA	No	NA	NA	NA	NA
GO:0035674	tricarboxylic acid transmembrane transport	Yes	NA	4	NA	NA	No	NA	NA	NA	NA
GO:0046901	tetrahydrofolylpolyglutamate biosynthetic process	Yes	2	4	4	NA	No	NA	NA	NA	NA
GO:0007079	mitotic chromosome movement towards spindle pole	Yes	2	4	4	2	No	NA	NA	NA	NA
GO:2000490	negative regulation of hepatic stellate cell activation	Yes	2	4	4	NA	No	NA	NA	NA	NA
GO:0097069	cellular response to thyroxine stimulus	Yes	2	4	4	NA	No	NA	NA	NA	NA
GO:1904387	cellular response to L-phenylalanine derivative	Yes	2	4	4	NA	No	NA	NA	NA	NA
GO:0046900	tetrahydrofolylpolyglutamate metabolic process	Yes	2	4	4	NA	No	NA	NA	NA	NA
GO:0048625	myoblast fate commitment	Yes	NA	4	3	3	No	NA	NA	NA	NA
GO:0044752	response to human chorionic gonadotropin	Yes	2	4	4	NA	No	NA	NA	NA	NA
GO:0032954	regulation of cytokinetic process	Yes	NA	4	4	4	No	NA	NA	NA	NA
GO:1903436	regulation of mitotic cytokinetic process	Yes	NA	4	4	4	No	NA	NA	NA	NA
GO:1903438	positive regulation of mitotic cytokinetic process	Yes	NA	4	4	4	No	NA	NA	NA	NA
GO:1903490	positive regulation of mitotic cytokinesis	Yes	NA	4	4	4	No	NA	NA	NA	NA
GO:0048245	eosinophil chemotaxis	Yes	3	4	3	NA	No	NA	NA	NA	NA
GO:0072677	eosinophil migration	Yes	3	4	3	NA	No	NA	NA	NA	NA
GO:0033600	negative regulation of mammary gland epithelial cell proliferation	Yes	NA	4	4	2	No	NA	NA	NA	NA
GO:0086064	cell communication by electrical coupling involved in cardiac conduction	Yes	2	4	4	2	No	NA	NA	NA	NA
GO:0033387	putrescine biosynthetic process from ornithine	Yes	NA	4	4	NA	No	NA	NA	NA	NA
GO:0070296	sarcoplasmic reticulum calcium ion transport	Yes	NA	4	NA	3	No	NA	NA	NA	NA
GO:0051305	chromosome movement towards spindle pole	Yes	2	4	4	2	No	NA	NA	NA	NA
GO:0035404	histone-serine phosphorylation	Yes	NA	4	4	NA	No	NA	NA	NA	NA
GO:1904223	regulation of glucuronosyltransferase activity	Yes	5	4	5	NA	No	NA	NA	NA	NA
GO:1904224	negative regulation of glucuronosyltransferase activity	Yes	5	4	5	NA	No	NA	NA	NA	NA
GO:0034587	piRNA metabolic process	Yes	NA	4	3	NA	No	NA	NA	NA	NA
GO:0010644	cell communication by electrical coupling	Yes	2	4	4	2	No	NA	NA	NA	NA
GO:0042415	norepinephrine metabolic process	Yes	NA	4	3	3	No	NA	NA	NA	NA
GO:0042759	long-chain fatty acid biosynthetic process	Yes	NA	4	3	NA	No	NA	NA	NA	NA
GO:0061050	regulation of cell growth involved in cardiac muscle cell development	Yes	4	4	4	NA	No	NA	NA	NA	NA
GO:2000489	regulation of hepatic stellate cell activation	Yes	NA	4	4	NA	No	NA	NA	NA	NA
GO:0086012	membrane depolarization during cardiac muscle cell action potential	Yes	3	4	3	NA	No	NA	NA	NA	NA
GO:0022611	dormancy process	Yes	NA	4	4	2	No	NA	NA	NA	NA
GO:0042750	hibernation	Yes	NA	4	4	2	No	NA	NA	NA	NA
GO:0009446	putrescine biosynthetic process	Yes	NA	4	4	NA	No	NA	NA	NA	NA
GO:0042167	heme catabolic process	Yes	5	4	6	NA	No	NA	NA	NA	NA
GO:2001023	regulation of response to drug	Yes	3	4	4	NA	No	NA	NA	NA	NA
GO:0097068	response to thyroxine	Yes	NA	4	4	NA	No	NA	NA	NA	NA
GO:0043129	surfactant homeostasis	Yes	NA	4	3	3	No	NA	NA	NA	NA
GO:0072383	plus-end-directed vesicle transport along microtubule	Yes	NA	4	4	3	No	NA	NA	NA	NA
GO:0072386	plus-end-directed organelle transport along microtubule	Yes	NA	4	4	3	No	NA	NA	NA	NA
GO:0060159	regulation of dopamine receptor signaling pathway	Yes	NA	4	5	NA	No	NA	NA	NA	NA
GO:0048875	chemical homeostasis within a tissue	Yes	NA	4	NA	3	No	NA	NA	NA	NA
GO:0048172	regulation of short-term neuronal synaptic plasticity	Yes	NA	4	4	2	No	NA	NA	NA	NA
GO:0033160	positive regulation of protein import into nucleus. translocation	Yes	5	4	4	NA	No	NA	NA	NA	NA
GO:1904386	response to L-phenylalanine derivative	Yes	NA	4	4	NA	No	NA	NA	NA	NA
GO:2000727	positive regulation of cardiac muscle cell differentiation	Yes	3	4	NA	NA	No	NA	NA	NA	NA
GO:0046149	pigment catabolic process	Yes	5	4	6	NA	No	NA	NA	NA	NA
GO:0051409	response to nitrosative stress	Yes	NA	4	4	NA	No	NA	NA	NA	NA
GO:1904181	positive regulation of membrane depolarization	Yes	NA	4	NA	NA	No	NA	NA	NA	NA
GO:0035372	protein localization to microtubule	Yes	NA	4	4	4	No	NA	NA	NA	NA
GO:0034144	negative regulation of toll-like receptor 4 signaling pathway	Yes	NA	4	5	NA	No	NA	NA	NA	NA
GO:0048246	macrophage chemotaxis	Yes	NA	4	NA	NA	No	NA	NA	NA	NA
GO:0032000	positive regulation of fatty acid beta-oxidation	Yes	6	4	NA	NA	No	NA	NA	NA	NA
GO:1905209	positive regulation of cardiocyte differentiation	Yes	3	4	4	NA	No	NA	NA	NA	NA
GO:0007213	G-protein coupled acetylcholine receptor signaling pathway	Yes	NA	4	NA	NA	No	NA	NA	NA	NA
GO:0007096	regulation of exit from mitosis	Yes	3	4	4	NA	No	NA	NA	NA	NA
GO:0071636	positive regulation of transforming growth factor beta production	Yes	NA	4	5	4	No	NA	NA	NA	NA
GO:0044321	response to leptin	Yes	NA	4	4	NA	No	NA	NA	NA	NA
GO:0095500	acetylcholine receptor signaling pathway	Yes	NA	4	NA	NA	No	NA	NA	NA	NA
GO:1903831	signal transduction involved in cellular response to ammonium ion	Yes	NA	4	NA	NA	No	NA	NA	NA	NA
GO:0072009	nephron epithelium development	Yes	3	4	4	NA	No	NA	NA	NA	NA
GO:0009445	putrescine metabolic process	Yes	NA	4	NA	NA	No	NA	NA	NA	NA
GO:0071397	cellular response to cholesterol	Yes	NA	4	4	NA	No	NA	NA	NA	NA
GO:0043619	regulation of transcription from RNA polymerase II promoter in response to oxidative stress	Yes	NA	4	NA	3	No	NA	NA	NA	NA
GO:0042573	retinoic acid metabolic process	Yes	6	4	5	NA	No	NA	NA	NA	NA
GO:0006703	estrogen biosynthetic process	Yes	NA	4	NA	NA	No	NA	NA	NA	NA
GO:0009396	folic acid-containing compound biosynthetic process	Yes	NA	4	NA	NA	No	NA	NA	NA	NA
GO:0002437	inflammatory response to antigenic stimulus	Yes	NA	4	NA	NA	No	NA	NA	NA	NA
GO:0032958	inositol phosphate biosynthetic process	Yes	4	4	NA	NA	No	NA	NA	NA	NA
GO:0060055	angiogenesis involved in wound healing	Yes	NA	4	6	NA	No	NA	NA	NA	NA
GO:0010755	regulation of plasminogen activation	Yes	NA	4	NA	NA	No	NA	NA	NA	NA
GO:0003407	neural retina development	Yes	4	4	NA	NA	No	NA	NA	NA	NA
GO:0035584	calcium-mediated signaling using intracellular calcium source	Yes	NA	4	NA	4	No	NA	NA	NA	NA
GO:0036315	cellular response to sterol	Yes	NA	4	NA	NA	No	NA	NA	NA	NA
GO:1903429	regulation of cell maturation	Yes	NA	4	NA	NA	No	NA	NA	NA	NA
GO:0042755	eating behavior	Yes	5	4	NA	NA	No	NA	NA	NA	NA
GO:0051154	negative regulation of striated muscle cell differentiation	Yes	NA	4	5	NA	No	NA	NA	NA	NA
GO:0099606	microtubule plus-end directed mitotic chromosome migration	Yes	NA	3	3	1	No	NA	NA	NA	NA
GO:0099607	lateral attachment of mitotic spindle microtubules to kinetochore	Yes	NA	3	3	1	No	NA	NA	NA	NA
GO:0001581	detection of chemical stimulus involved in sensory perception of sour taste	Yes	3	3	3	2	No	NA	NA	NA	NA
GO:0071657	positive regulation of granulocyte colony-stimulating factor production	Yes	2	3	3	1	No	NA	NA	NA	NA
GO:0071971	extracellular exosome assembly	Yes	2	3	3	1	No	NA	NA	NA	NA
GO:0072007	mesangial cell differentiation	Yes	2	3	3	1	No	NA	NA	NA	NA
GO:0072008	glomerular mesangial cell differentiation	Yes	2	3	3	1	No	NA	NA	NA	NA
GO:0072010	glomerular epithelium development	Yes	2	3	3	NA	No	NA	NA	NA	NA
GO:0072011	glomerular endothelium development	Yes	2	3	3	NA	No	NA	NA	NA	NA
GO:0072209	metanephric mesangial cell differentiation	Yes	2	3	3	1	No	NA	NA	NA	NA
GO:0072254	metanephric glomerular mesangial cell differentiation	Yes	2	3	3	1	No	NA	NA	NA	NA
GO:1900035	negative regulation of cellular response to heat	Yes	2	3	3	1	No	NA	NA	NA	NA
GO:1900166	regulation of glial cell-derived neurotrophic factor secretion	Yes	2	3	3	1	No	NA	NA	NA	NA
GO:1900168	positive regulation of glial cell-derived neurotrophic factor secretion	Yes	2	3	3	1	No	NA	NA	NA	NA
GO:1901258	positive regulation of macrophage colony-stimulating factor production	Yes	2	3	3	1	No	NA	NA	NA	NA
GO:0035470	positive regulation of vascular wound healing	Yes	NA	3	NA	NA	No	NA	NA	NA	NA
GO:0060691	epithelial cell maturation involved in salivary gland development	Yes	NA	3	NA	NA	No	NA	NA	NA	NA
GO:1900098	regulation of plasma cell differentiation	Yes	NA	3	NA	NA	No	NA	NA	NA	NA
GO:1900100	positive regulation of plasma cell differentiation	Yes	NA	3	NA	NA	No	NA	NA	NA	NA
GO:1903487	regulation of lactation	Yes	NA	3	NA	NA	No	NA	NA	NA	NA
GO:1903489	positive regulation of lactation	Yes	NA	3	NA	NA	No	NA	NA	NA	NA
GO:0044341	sodium-dependent phosphate transport	Yes	NA	3	2	2	No	NA	NA	NA	NA
GO:0060243	negative regulation of cell growth involved in contact inhibition	Yes	NA	3	4	3	No	NA	NA	NA	NA
GO:1990402	embryonic liver development	Yes	2	3	2	NA	No	NA	NA	NA	NA
GO:0060035	notochord cell development	Yes	NA	3	3	2	No	NA	NA	NA	NA
GO:0098907	regulation of SA node cell action potential	Yes	NA	3	NA	2	No	NA	NA	NA	NA
GO:0086015	SA node cell action potential	Yes	NA	3	NA	NA	No	NA	NA	NA	NA
GO:0061043	regulation of vascular wound healing	Yes	NA	3	NA	NA	No	NA	NA	NA	NA
GO:0071655	regulation of granulocyte colony-stimulating factor production	Yes	2	3	3	NA	No	NA	NA	NA	NA
GO:0035759	mesangial cell-matrix adhesion	Yes	2	3	3	NA	No	NA	NA	NA	NA
GO:0071400	cellular response to oleic acid	Yes	3	3	4	2	No	NA	NA	NA	NA
GO:0071163	DNA replication preinitiation complex assembly	Yes	2	3	3	NA	No	NA	NA	NA	NA
GO:0003158	endothelium development	Yes	2	3	3	NA	No	NA	NA	NA	NA
GO:0050915	sensory perception of sour taste	Yes	3	3	3	2	No	NA	NA	NA	NA
GO:1901256	regulation of macrophage colony-stimulating factor production	Yes	2	3	3	NA	No	NA	NA	NA	NA
GO:0014028	notochord formation	Yes	NA	3	3	2	No	NA	NA	NA	NA
GO:1901491	negative regulation of lymphangiogenesis	Yes	NA	3	3	2	No	NA	NA	NA	NA
GO:0048320	axial mesoderm formation	Yes	NA	3	3	2	No	NA	NA	NA	NA
GO:0010037	response to carbon dioxide	Yes	2	3	NA	NA	No	NA	NA	NA	NA
GO:0042482	positive regulation of odontogenesis	Yes	2	3	3	NA	No	NA	NA	NA	NA
GO:1990511	piRNA biosynthetic process	Yes	NA	3	2	NA	No	NA	NA	NA	NA
GO:0046168	glycerol-3-phosphate catabolic process	Yes	NA	3	3	2	No	NA	NA	NA	NA
GO:0045187	regulation of circadian sleep/wake cycle. sleep	Yes	NA	3	3	NA	No	NA	NA	NA	NA
GO:0060574	intestinal epithelial cell maturation	Yes	NA	3	6	NA	No	NA	NA	NA	NA
GO:0060762	regulation of branching involved in mammary gland duct morphogenesis	Yes	NA	3	4	2	No	NA	NA	NA	NA
GO:0060290	transdifferentiation	Yes	2	3	3	NA	No	NA	NA	NA	NA
GO:0010732	regulation of protein glutathionylation	Yes	2	3	3	2	No	NA	NA	NA	NA
GO:0010734	negative regulation of protein glutathionylation	Yes	2	3	3	2	No	NA	NA	NA	NA
GO:0042749	regulation of circadian sleep/wake cycle	Yes	NA	3	3	NA	No	NA	NA	NA	NA
GO:0045654	positive regulation of megakaryocyte differentiation	Yes	NA	3	4	NA	No	NA	NA	NA	NA
GO:0014808	release of sequestered calcium ion into cytosol by sarcoplasmic reticulum	Yes	NA	3	NA	3	No	NA	NA	NA	NA
GO:1903514	calcium ion transport from endoplasmic reticulum to cytosol	Yes	NA	3	NA	3	No	NA	NA	NA	NA
GO:0006542	glutamine biosynthetic process	Yes	NA	3	7	NA	No	NA	NA	NA	NA
GO:0006740	NADPH regeneration	Yes	2	3	3	2	No	NA	NA	NA	NA
GO:0086014	atrial cardiac muscle cell action potential	Yes	NA	3	NA	NA	No	NA	NA	NA	NA
GO:0050912	detection of chemical stimulus involved in sensory perception of taste	Yes	3	3	4	2	No	NA	NA	NA	NA
GO:0019520	aldonic acid metabolic process	Yes	3	3	3	NA	No	NA	NA	NA	NA
GO:0019521	D-gluconate metabolic process	Yes	3	3	3	NA	No	NA	NA	NA	NA
GO:0034164	negative regulation of toll-like receptor 9 signaling pathway	Yes	NA	3	3	NA	No	NA	NA	NA	NA
GO:0045143	homologous chromosome segregation	Yes	NA	3	6	2	No	NA	NA	NA	NA
GO:0046549	retinal cone cell development	Yes	NA	3	NA	2	No	NA	NA	NA	NA
GO:0019442	tryptophan catabolic process to acetyl-CoA	Yes	8	3	4	NA	No	NA	NA	NA	NA
GO:0045842	positive regulation of mitotic metaphase/anaphase transition	Yes	2	3	4	2	No	NA	NA	NA	NA
GO:1901970	positive regulation of mitotic sister chromatid separation	Yes	2	3	4	2	No	NA	NA	NA	NA
GO:1902101	positive regulation of metaphase/anaphase transition of cell cycle	Yes	2	3	4	2	No	NA	NA	NA	NA
GO:0048570	notochord morphogenesis	Yes	NA	3	3	2	No	NA	NA	NA	NA
GO:0061051	positive regulation of cell growth involved in cardiac muscle cell development	Yes	3	3	3	NA	No	NA	NA	NA	NA
GO:2000347	positive regulation of hepatocyte proliferation	Yes	NA	3	NA	NA	No	NA	NA	NA	NA
GO:0002069	columnar/cuboidal epithelial cell maturation	Yes	NA	3	6	NA	No	NA	NA	NA	NA
GO:0042997	negative regulation of Golgi to plasma membrane protein transport	Yes	NA	3	3	2	No	NA	NA	NA	NA
GO:0090005	negative regulation of establishment of protein localization to plasma membrane	Yes	NA	3	3	2	No	NA	NA	NA	NA
GO:0038001	paracrine signaling	Yes	2	3	3	NA	No	NA	NA	NA	NA
GO:1901490	regulation of lymphangiogenesis	Yes	NA	3	3	2	No	NA	NA	NA	NA
GO:0051754	meiotic sister chromatid cohesion. centromeric	Yes	NA	3	NA	NA	No	NA	NA	NA	NA
GO:0006990	positive regulation of transcription from RNA polymerase II promoter involved in unfolded protein response	Yes	NA	3	NA	NA	No	NA	NA	NA	NA
GO:0061042	vascular wound healing	Yes	NA	3	3	NA	No	NA	NA	NA	NA
GO:0002438	acute inflammatory response to antigenic stimulus	Yes	NA	3	NA	NA	No	NA	NA	NA	NA
GO:0010832	negative regulation of myotube differentiation	Yes	NA	3	4	NA	No	NA	NA	NA	NA
GO:0000050	urea cycle	Yes	NA	3	NA	NA	No	NA	NA	NA	NA
GO:0035581	sequestering of extracellular ligand from receptor	Yes	NA	3	NA	NA	No	NA	NA	NA	NA
GO:0010944	negative regulation of transcription by competitive promoter binding	Yes	NA	3	3	NA	No	NA	NA	NA	NA
GO:1904640	response to methionine	Yes	5	3	3	NA	No	NA	NA	NA	NA
GO:0098910	regulation of atrial cardiac muscle cell action potential	Yes	NA	3	NA	2	No	NA	NA	NA	NA
GO:0050907	detection of chemical stimulus involved in sensory perception	Yes	3	3	4	2	No	NA	NA	NA	NA
GO:0042481	regulation of odontogenesis	Yes	NA	3	3	NA	No	NA	NA	NA	NA
GO:0034163	regulation of toll-like receptor 9 signaling pathway	Yes	NA	3	3	NA	No	NA	NA	NA	NA
GO:0072656	maintenance of protein location in mitochondrion	Yes	NA	3	NA	NA	No	NA	NA	NA	NA
GO:0045875	negative regulation of sister chromatid cohesion	Yes	NA	3	3	2	No	NA	NA	NA	NA
GO:0045348	positive regulation of MHC class II biosynthetic process	Yes	NA	3	NA	NA	No	NA	NA	NA	NA
GO:0038203	TORC2 signaling	Yes	NA	3	NA	NA	No	NA	NA	NA	NA
GO:0031017	exocrine pancreas development	Yes	NA	3	NA	NA	No	NA	NA	NA	NA
GO:0072202	cell differentiation involved in metanephros development	Yes	NA	3	NA	NA	No	NA	NA	NA	NA
GO:0002320	lymphoid progenitor cell differentiation	Yes	3	3	3	NA	No	NA	NA	NA	NA
GO:0060613	fat pad development	Yes	3	3	4	NA	No	NA	NA	NA	NA
GO:0034499	late endosome to Golgi transport	Yes	NA	3	3	NA	No	NA	NA	NA	NA
GO:0034112	positive regulation of homotypic cell-cell adhesion	Yes	NA	3	NA	NA	No	NA	NA	NA	NA
GO:1900115	extracellular regulation of signal transduction	Yes	NA	3	NA	NA	No	NA	NA	NA	NA
GO:1900116	extracellular negative regulation of signal transduction	Yes	NA	3	NA	NA	No	NA	NA	NA	NA
GO:0036158	outer dynein arm assembly	Yes	NA	3	3	NA	No	NA	NA	NA	NA
GO:0051284	positive regulation of sequestering of calcium ion	Yes	NA	3	NA	4	No	NA	NA	NA	NA
GO:1900038	negative regulation of cellular response to hypoxia	Yes	NA	3	NA	NA	No	NA	NA	NA	NA
GO:0007019	microtubule depolymerization	Yes	NA	3	NA	NA	No	NA	NA	NA	NA
GO:0070601	centromeric sister chromatid cohesion	Yes	NA	3	4	NA	No	NA	NA	NA	NA
GO:1900041	negative regulation of interleukin-2 secretion	Yes	NA	3	NA	NA	No	NA	NA	NA	NA
GO:2001214	positive regulation of vasculogenesis	Yes	NA	3	NA	NA	No	NA	NA	NA	NA
GO:0046519	sphingoid metabolic process	Yes	NA	3	NA	NA	No	NA	NA	NA	NA
GO:0042996	regulation of Golgi to plasma membrane protein transport	Yes	NA	3	NA	NA	No	NA	NA	NA	NA
GO:0090003	regulation of establishment of protein localization to plasma membrane	Yes	NA	3	NA	NA	No	NA	NA	NA	NA
GO:0051177	meiotic sister chromatid cohesion	Yes	NA	3	NA	NA	No	NA	NA	NA	NA
GO:0071499	cellular response to laminar fluid shear stress	Yes	NA	3	NA	NA	No	NA	NA	NA	NA
GO:0098911	regulation of ventricular cardiac muscle cell action potential	Yes	3	3	4	NA	No	NA	NA	NA	NA
GO:1903492	response to acetylsalicylate	Yes	2	2	2	NA	No	NA	NA	NA	NA
GO:0033292	T-tubule organization	Yes	NA	2	NA	NA	No	NA	NA	NA	NA
GO:0036309	protein localization to M-band	Yes	NA	2	NA	NA	No	NA	NA	NA	NA
GO:0036371	protein localization to T-tubule	Yes	NA	2	NA	NA	No	NA	NA	NA	NA
GO:0086066	atrial cardiac muscle cell to AV node cell communication	Yes	NA	2	NA	NA	No	NA	NA	NA	NA
GO:0086070	SA node cell to atrial cardiac muscle cell communication	Yes	NA	2	NA	NA	No	NA	NA	NA	NA
GO:0007497	posterior midgut development	Yes	NA	2	NA	NA	No	NA	NA	NA	NA
GO:0033141	positive regulation of peptidyl-serine phosphorylation of STAT protein	Yes	NA	2	NA	NA	No	NA	NA	NA	NA
GO:0002041	intussusceptive angiogenesis	Yes	2	2	2	NA	No	NA	NA	NA	NA
GO:0032907	transforming growth factor beta3 production	Yes	2	2	2	NA	No	NA	NA	NA	NA
GO:0036366	transforming growth factor beta3 activation	Yes	2	2	2	NA	No	NA	NA	NA	NA
GO:1904073	regulation of trophectodermal cell proliferation	Yes	2	2	2	NA	No	NA	NA	NA	NA
GO:1904075	positive regulation of trophectodermal cell proliferation	Yes	2	2	2	NA	No	NA	NA	NA	NA
GO:2000360	negative regulation of binding of sperm to zona pellucida	Yes	1	2	NA	NA	No	NA	NA	NA	NA
GO:1902977	mitotic DNA replication preinitiation complex assembly	Yes	2	2	2	1	No	NA	NA	NA	NA
GO:0042843	D-xylose catabolic process	Yes	NA	2	NA	NA	No	NA	NA	NA	NA
GO:0036345	platelet maturation	Yes	NA	2	2	2	No	NA	NA	NA	NA
GO:0010021	amylopectin biosynthetic process	Yes	NA	2	2	1	No	NA	NA	NA	NA
GO:0044381	glucose import in response to insulin stimulus	Yes	NA	2	2	1	No	NA	NA	NA	NA
GO:2000896	amylopectin metabolic process	Yes	NA	2	2	1	No	NA	NA	NA	NA
GO:0006666	3-keto-sphinganine metabolic process	Yes	NA	2	2	NA	No	NA	NA	NA	NA
GO:0002317	plasma cell differentiation	Yes	NA	2	2	2	No	NA	NA	NA	NA
GO:0006649	phospholipid transfer to membrane	Yes	2	2	2	NA	No	NA	NA	NA	NA
GO:0097021	lymphocyte migration into lymphoid organs	Yes	NA	2	NA	NA	No	NA	NA	NA	NA
GO:0003278	apoptotic process involved in heart morphogenesis	Yes	2	2	2	NA	No	NA	NA	NA	NA
GO:0051307	meiotic chromosome separation	Yes	NA	2	3	1	No	NA	NA	NA	NA
GO:0072674	multinuclear osteoclast differentiation	Yes	NA	2	NA	2	No	NA	NA	NA	NA
GO:0061146	Peyer's patch morphogenesis	Yes	NA	2	NA	NA	No	NA	NA	NA	NA
GO:0061554	ganglion formation	Yes	2	2	2	NA	No	NA	NA	NA	NA
GO:0061560	cranial ganglion formation	Yes	2	2	2	NA	No	NA	NA	NA	NA
GO:0060392	negative regulation of SMAD protein import into nucleus	Yes	NA	2	NA	NA	No	NA	NA	NA	NA
GO:0007621	negative regulation of female receptivity	Yes	NA	2	2	NA	No	NA	NA	NA	NA
GO:0000053	argininosuccinate metabolic process	Yes	NA	2	NA	NA	No	NA	NA	NA	NA
GO:0031536	positive regulation of exit from mitosis	Yes	NA	2	2	NA	No	NA	NA	NA	NA
GO:0021603	cranial nerve formation	Yes	4	2	2	NA	No	NA	NA	NA	NA
GO:0021650	vestibulocochlear nerve formation	Yes	4	2	2	NA	No	NA	NA	NA	NA
GO:0002520	immune system development	Yes	3	2	2	NA	No	NA	NA	NA	NA
GO:0035799	ureter maturation	Yes	NA	2	NA	NA	No	NA	NA	NA	NA
GO:0048799	animal organ maturation	Yes	NA	2	NA	NA	No	NA	NA	NA	NA
GO:0046108	uridine metabolic process	Yes	3	2	2	NA	No	NA	NA	NA	NA
GO:0045004	DNA replication proofreading	Yes	2	2	2	NA	No	NA	NA	NA	NA
GO:0060467	negative regulation of fertilization	Yes	NA	2	NA	NA	No	NA	NA	NA	NA
GO:0060478	acrosomal vesicle exocytosis	Yes	NA	2	NA	NA	No	NA	NA	NA	NA
GO:0097267	omega-hydroxylase P450 pathway	Yes	NA	2	NA	NA	No	NA	NA	NA	NA
GO:0045924	regulation of female receptivity	Yes	NA	2	2	NA	No	NA	NA	NA	NA
GO:0060180	female mating behavior	Yes	NA	2	2	NA	No	NA	NA	NA	NA
GO:0060414	aorta smooth muscle tissue morphogenesis	Yes	2	2	2	NA	No	NA	NA	NA	NA
GO:0014834	skeletal muscle satellite cell maintenance involved in skeletal muscle regeneration	Yes	2	2	2	NA	No	NA	NA	NA	NA
GO:0006267	pre-replicative complex assembly involved in nuclear cell cycle DNA replication	Yes	2	2	2	NA	No	NA	NA	NA	NA
GO:0036388	pre-replicative complex assembly	Yes	2	2	2	NA	No	NA	NA	NA	NA
GO:1902299	pre-replicative complex assembly involved in cell cycle DNA replication	Yes	2	2	2	NA	No	NA	NA	NA	NA
GO:1901475	pyruvate transmembrane transport	Yes	NA	2	2	NA	No	NA	NA	NA	NA
GO:2000359	regulation of binding of sperm to zona pellucida	Yes	NA	2	NA	NA	No	NA	NA	NA	NA
GO:0060244	negative regulation of cell proliferation involved in contact inhibition	Yes	2	2	2	NA	No	NA	NA	NA	NA
GO:0002580	regulation of antigen processing and presentation of peptide or polysaccharide antigen via MHC class II	Yes	NA	2	NA	NA	No	NA	NA	NA	NA
GO:0070829	heterochromatin maintenance	Yes	2	2	3	NA	No	NA	NA	NA	NA
GO:0090521	glomerular visceral epithelial cell migration	Yes	NA	2	2	NA	No	NA	NA	NA	NA
GO:0060081	membrane hyperpolarization	Yes	NA	2	2	3	No	NA	NA	NA	NA
GO:0098904	regulation of AV node cell action potential	Yes	NA	2	NA	2	No	NA	NA	NA	NA
GO:0060283	negative regulation of oocyte development	Yes	2	2	2	NA	No	NA	NA	NA	NA
GO:0035630	bone mineralization involved in bone maturation	Yes	2	2	2	NA	No	NA	NA	NA	NA
GO:0070100	negative regulation of chemokine-mediated signaling pathway	Yes	NA	2	NA	NA	No	NA	NA	NA	NA
GO:0072298	regulation of metanephric glomerulus development	Yes	NA	2	NA	NA	No	NA	NA	NA	NA
GO:0072300	positive regulation of metanephric glomerulus development	Yes	NA	2	NA	NA	No	NA	NA	NA	NA
GO:0051450	myoblast proliferation	Yes	2	2	2	NA	No	NA	NA	NA	NA
GO:0010838	positive regulation of keratinocyte proliferation	Yes	NA	2	2	NA	No	NA	NA	NA	NA
GO:0043987	histone H3-S10 phosphorylation	Yes	NA	2	2	NA	No	NA	NA	NA	NA
GO:0016098	monoterpenoid metabolic process	Yes	NA	2	NA	NA	No	NA	NA	NA	NA
GO:0031938	regulation of chromatin silencing at telomere	Yes	2	2	2	NA	No	NA	NA	NA	NA
GO:0014042	positive regulation of neuron maturation	Yes	NA	2	NA	NA	No	NA	NA	NA	NA
GO:2000182	regulation of progesterone biosynthetic process	Yes	2	2	3	NA	No	NA	NA	NA	NA
GO:0035583	sequestering of TGFbeta in extracellular matrix	Yes	NA	2	NA	NA	No	NA	NA	NA	NA
GO:0086045	membrane depolarization during AV node cell action potential	Yes	3	2	2	NA	No	NA	NA	NA	NA
GO:0098912	membrane depolarization during atrial cardiac muscle cell action potential	Yes	3	2	2	NA	No	NA	NA	NA	NA
GO:0035881	amacrine cell differentiation	Yes	2	2	NA	2	No	NA	NA	NA	NA
GO:0032185	septin cytoskeleton organization	Yes	NA	2	2	NA	No	NA	NA	NA	NA
GO:0071947	protein deubiquitination involved in ubiquitin-dependent protein catabolic process	Yes	NA	2	2	2	No	NA	NA	NA	NA
GO:1905340	regulation of protein localization to kinetochore	Yes	2	2	2	2	No	NA	NA	NA	NA
GO:1905342	positive regulation of protein localization to kinetochore	Yes	2	2	2	2	No	NA	NA	NA	NA
GO:0033139	regulation of peptidyl-serine phosphorylation of STAT protein	Yes	NA	2	NA	NA	No	NA	NA	NA	NA
GO:0038108	negative regulation of appetite by leptin-mediated signaling pathway	Yes	NA	2	NA	NA	No	NA	NA	NA	NA
GO:0036363	transforming growth factor beta activation	Yes	2	2	2	NA	No	NA	NA	NA	NA
GO:0044320	cellular response to leptin stimulus	Yes	NA	2	NA	2	No	NA	NA	NA	NA
GO:0035585	calcium-mediated signaling using extracellular calcium source	Yes	2	2	2	NA	No	NA	NA	NA	NA
GO:0045852	pH elevation	Yes	NA	2	2	3	No	NA	NA	NA	NA
GO:0051454	intracellular pH elevation	Yes	NA	2	2	3	No	NA	NA	NA	NA
GO:0014012	peripheral nervous system axon regeneration	Yes	NA	2	NA	NA	No	NA	NA	NA	NA
GO:0060839	endothelial cell fate commitment	Yes	NA	2	NA	NA	No	NA	NA	NA	NA
GO:1901860	positive regulation of mitochondrial DNA metabolic process	Yes	3	2	3	NA	No	NA	NA	NA	NA
GO:0030091	protein repair	Yes	NA	2	NA	NA	No	NA	NA	NA	NA
GO:0071694	maintenance of protein location in extracellular region	Yes	NA	2	NA	NA	No	NA	NA	NA	NA
GO:2000344	positive regulation of acrosome reaction	Yes	NA	2	NA	NA	No	NA	NA	NA	NA
GO:0055014	atrial cardiac muscle cell development	Yes	NA	2	NA	NA	No	NA	NA	NA	NA
GO:1905041	regulation of epithelium regeneration	Yes	NA	2	NA	NA	No	NA	NA	NA	NA
GO:0015727	lactate transport	Yes	NA	2	NA	NA	No	NA	NA	NA	NA
GO:0035873	lactate transmembrane transport	Yes	NA	2	NA	NA	No	NA	NA	NA	NA
GO:0006272	leading strand elongation	Yes	2	2	NA	NA	No	NA	NA	NA	NA
GO:0000733	DNA strand renaturation	Yes	NA	2	3	3	No	NA	NA	NA	NA
GO:0048240	sperm capacitation	Yes	2	2	NA	3	No	NA	NA	NA	NA
GO:0060591	chondroblast differentiation	Yes	2	2	NA	NA	No	NA	NA	NA	NA
GO:0070314	G1 to G0 transition	Yes	2	2	NA	NA	No	NA	NA	NA	NA
GO:0045636	positive regulation of melanocyte differentiation	Yes	NA	2	NA	2	No	NA	NA	NA	NA
GO:0002357	defense response to tumor cell	Yes	NA	1	1	NA	No	NA	NA	NA	NA
GO:0000921	septin ring assembly	Yes	1	1	1	NA	No	NA	NA	NA	NA
GO:0031106	septin ring organization	Yes	1	1	1	NA	No	NA	NA	NA	NA
GO:0021685	cerebellar granular layer structural organization	Yes	NA	1	1	1	No	NA	NA	NA	NA
GO:0032487	regulation of Rap protein signal transduction	Yes	NA	1	1	1	No	NA	NA	NA	NA
GO:0048632	negative regulation of skeletal muscle tissue growth	Yes	NA	1	1	NA	No	NA	NA	NA	NA
GO:0005982	starch metabolic process	Yes	NA	1	1	NA	No	NA	NA	NA	NA
GO:0005983	starch catabolic process	Yes	NA	1	1	NA	No	NA	NA	NA	NA
GO:0060912	cardiac cell fate specification	Yes	1	1	1	NA	No	NA	NA	NA	NA
GO:0097332	response to antipsychotic drug	Yes	1	1	NA	NA	No	NA	NA	NA	NA
GO:0051041	positive regulation of calcium-independent cell-cell adhesion	Yes	NA	1	NA	1	No	NA	NA	NA	NA
GO:0021512	spinal cord anterior/posterior patterning	Yes	NA	1	NA	NA	No	NA	NA	NA	NA
GO:0009258	10-formyltetrahydrofolate catabolic process	Yes	NA	1	NA	NA	No	NA	NA	NA	NA
GO:0048797	swim bladder formation	Yes	NA	1	NA	NA	No	NA	NA	NA	NA
GO:1902908	regulation of melanosome transport	Yes	NA	1	NA	1	No	NA	NA	NA	NA
GO:0071918	urea transmembrane transport	Yes	1	1	NA	NA	No	NA	NA	NA	NA
GO:1904530	negative regulation of actin filament binding	Yes	1	1	NA	NA	No	NA	NA	NA	NA
GO:1904617	negative regulation of actin binding	Yes	1	1	NA	NA	No	NA	NA	NA	NA
GO:0007208	phospholipase C-activating serotonin receptor signaling pathway	Yes	NA	1	NA	NA	No	NA	NA	NA	NA
GO:0010513	positive regulation of phosphatidylinositol biosynthetic process	Yes	NA	1	NA	NA	No	NA	NA	NA	NA
GO:0090133	mesendoderm migration	Yes	1	1	NA	1	No	NA	NA	NA	NA
GO:0090134	cell migration involved in mesendoderm migration	Yes	1	1	NA	1	No	NA	NA	NA	NA
GO:0042221	response to chemical	Yes	180	NA	270	NA	No	NA	NA	NA	NA
GO:0032501	multicellular organismal process	Yes	NA	NA	267	NA	No	NA	NA	NA	NA
GO:0010033	response to organic substance	Yes	149	NA	217	NA	No	NA	NA	NA	NA
GO:0044711	single-organism biosynthetic process	Yes	134	NA	159	NA	No	NA	NA	NA	NA
GO:0044712	single-organism catabolic process	Yes	91	NA	112	NA	No	NA	NA	NA	NA
GO:0003008	system process	Yes	NA	NA	99	NA	No	NA	NA	NA	NA
GO:0050877	neurological system process	Yes	NA	NA	62	NA	No	NA	NA	NA	NA
GO:0051276	chromosome organization	Yes	NA	NA	57	34	No	NA	NA	NA	NA
GO:0051640	organelle localization	Yes	NA	NA	51	30	No	NA	NA	NA	NA
GO:0051656	establishment of organelle localization	Yes	NA	NA	40	24	No	NA	NA	NA	NA
GO:0030855	epithelial cell differentiation	Yes	26	NA	32	NA	No	NA	NA	NA	NA
GO:0050804	modulation of synaptic transmission	Yes	NA	NA	30	NA	No	NA	NA	NA	NA
GO:0051701	interaction with host	Yes	NA	NA	24	14	No	NA	NA	NA	NA
GO:0009266	response to temperature stimulus	Yes	19	NA	21	NA	No	NA	NA	NA	NA
GO:0035821	modification of morphology or physiology of other organism	Yes	NA	NA	19	NA	No	NA	NA	NA	NA
GO:0009127	purine nucleoside monophosphate biosynthetic process	Yes	NA	NA	18	NA	No	NA	NA	NA	NA
GO:0009168	purine ribonucleoside monophosphate biosynthetic process	Yes	NA	NA	18	NA	No	NA	NA	NA	NA
GO:0007062	sister chromatid cohesion	Yes	NA	NA	16	8	No	NA	NA	NA	NA
GO:0051651	maintenance of location in cell	Yes	NA	NA	16	NA	No	NA	NA	NA	NA
GO:0008277	regulation of G-protein coupled receptor protein signaling pathway	Yes	NA	NA	15	NA	No	NA	NA	NA	NA
GO:1901989	positive regulation of cell cycle phase transition	Yes	NA	NA	14	NA	No	NA	NA	NA	NA
GO:0042157	lipoprotein metabolic process	Yes	11	NA	13	NA	No	NA	NA	NA	NA
GO:0006890	retrograde vesicle-mediated transport. Golgi to ER	Yes	NA	NA	13	NA	No	NA	NA	NA	NA
GO:0006749	glutathione metabolic process	Yes	NA	NA	12	NA	No	NA	NA	NA	NA
GO:0071333	cellular response to glucose stimulus	Yes	10	NA	12	NA	No	NA	NA	NA	NA
GO:1901992	positive regulation of mitotic cell cycle phase transition	Yes	NA	NA	12	NA	No	NA	NA	NA	NA
GO:0051293	establishment of spindle localization	Yes	NA	NA	11	7	No	NA	NA	NA	NA
GO:0051653	spindle localization	Yes	NA	NA	11	7	No	NA	NA	NA	NA
GO:0009187	cyclic nucleotide metabolic process	Yes	NA	NA	11	NA	No	NA	NA	NA	NA
GO:0010676	positive regulation of cellular carbohydrate metabolic process	Yes	13	NA	11	NA	No	NA	NA	NA	NA
GO:0051898	negative regulation of protein kinase B signaling	Yes	NA	NA	11	NA	No	NA	NA	NA	NA
GO:0051279	regulation of release of sequestered calcium ion into cytosol	Yes	NA	NA	11	NA	No	NA	NA	NA	NA
GO:0070206	protein trimerization	Yes	9	NA	11	7	No	NA	NA	NA	NA
GO:0034502	protein localization to chromosome	Yes	NA	NA	11	NA	No	NA	NA	NA	NA
GO:0046058	cAMP metabolic process	Yes	NA	NA	10	NA	No	NA	NA	NA	NA
GO:0044380	protein localization to cytoskeleton	Yes	NA	NA	10	6	No	NA	NA	NA	NA
GO:2001222	regulation of neuron migration	Yes	NA	NA	10	8	No	NA	NA	NA	NA
GO:0009913	epidermal cell differentiation	Yes	NA	NA	10	NA	No	NA	NA	NA	NA
GO:0050994	regulation of lipid catabolic process	Yes	10	NA	10	NA	No	NA	NA	NA	NA
GO:0009084	glutamine family amino acid biosynthetic process	Yes	NA	NA	9	NA	No	NA	NA	NA	NA
GO:0014075	response to amine	Yes	7	NA	9	NA	No	NA	NA	NA	NA
GO:0072698	protein localization to microtubule cytoskeleton	Yes	NA	NA	9	6	No	NA	NA	NA	NA
GO:0009395	phospholipid catabolic process	Yes	7	NA	9	NA	No	NA	NA	NA	NA
GO:0071621	granulocyte chemotaxis	Yes	NA	NA	9	NA	No	NA	NA	NA	NA
GO:0010907	positive regulation of glucose metabolic process	Yes	12	NA	9	NA	No	NA	NA	NA	NA
GO:0051646	mitochondrion localization	Yes	NA	NA	9	NA	No	NA	NA	NA	NA
GO:0051988	regulation of attachment of spindle microtubules to kinetochore	Yes	NA	NA	8	NA	No	NA	NA	NA	NA
GO:0040001	establishment of mitotic spindle localization	Yes	NA	NA	8	5	No	NA	NA	NA	NA
GO:0048168	regulation of neuronal synaptic plasticity	Yes	NA	NA	8	NA	No	NA	NA	NA	NA
GO:0030593	neutrophil chemotaxis	Yes	NA	NA	8	NA	No	NA	NA	NA	NA
GO:0048146	positive regulation of fibroblast proliferation	Yes	NA	NA	8	NA	No	NA	NA	NA	NA
GO:0006939	smooth muscle contraction	Yes	NA	NA	8	NA	No	NA	NA	NA	NA
GO:0090207	regulation of triglyceride metabolic process	Yes	NA	NA	8	NA	No	NA	NA	NA	NA
GO:0061351	neural precursor cell proliferation	Yes	6	NA	8	NA	No	NA	NA	NA	NA
GO:0048565	digestive tract development	Yes	NA	NA	8	NA	No	NA	NA	NA	NA
GO:0099643	signal release from synapse	Yes	NA	NA	8	6	No	NA	NA	NA	NA
GO:0006566	threonine metabolic process	Yes	NA	NA	7	NA	No	NA	NA	NA	NA
GO:0001975	response to amphetamine	Yes	6	NA	7	NA	No	NA	NA	NA	NA
GO:0071470	cellular response to osmotic stress	Yes	NA	NA	7	5	No	NA	NA	NA	NA
GO:0009068	aspartate family amino acid catabolic process	Yes	NA	NA	7	NA	No	NA	NA	NA	NA
GO:0034105	positive regulation of tissue remodeling	Yes	NA	NA	7	NA	No	NA	NA	NA	NA
GO:0051294	establishment of spindle orientation	Yes	NA	NA	7	6	No	NA	NA	NA	NA
GO:0000186	activation of MAPKK activity	Yes	NA	NA	7	NA	No	NA	NA	NA	NA
GO:0003341	cilium movement	Yes	NA	NA	7	NA	No	NA	NA	NA	NA
GO:0050746	regulation of lipoprotein metabolic process	Yes	4	NA	6	NA	No	NA	NA	NA	NA
GO:0006563	L-serine metabolic process	Yes	5	NA	6	NA	No	NA	NA	NA	NA
GO:0007212	dopamine receptor signaling pathway	Yes	NA	NA	6	NA	No	NA	NA	NA	NA
GO:0009263	deoxyribonucleotide biosynthetic process	Yes	NA	NA	6	3	No	NA	NA	NA	NA
GO:0050433	regulation of catecholamine secretion	Yes	NA	NA	6	NA	No	NA	NA	NA	NA
GO:0014850	response to muscle activity	Yes	NA	NA	6	4	No	NA	NA	NA	NA
GO:0045589	regulation of regulatory T cell differentiation	Yes	NA	NA	6	NA	No	NA	NA	NA	NA
GO:0008045	motor neuron axon guidance	Yes	NA	NA	6	NA	No	NA	NA	NA	NA
GO:1903580	positive regulation of ATP metabolic process	Yes	7	NA	6	NA	No	NA	NA	NA	NA
GO:0006206	pyrimidine nucleobase metabolic process	Yes	NA	NA	6	NA	No	NA	NA	NA	NA
GO:2001224	positive regulation of neuron migration	Yes	NA	NA	6	5	No	NA	NA	NA	NA
GO:0019518	L-threonine catabolic process to glycine	Yes	NA	NA	5	NA	No	NA	NA	NA	NA
GO:0006567	threonine catabolic process	Yes	NA	NA	5	NA	No	NA	NA	NA	NA
GO:0010986	positive regulation of lipoprotein particle clearance	Yes	NA	NA	5	NA	No	NA	NA	NA	NA
GO:0006751	glutathione catabolic process	Yes	NA	NA	5	NA	No	NA	NA	NA	NA
GO:0071493	cellular response to UV-B	Yes	NA	NA	5	NA	No	NA	NA	NA	NA
GO:0051593	response to folic acid	Yes	NA	NA	5	NA	No	NA	NA	NA	NA
GO:0090399	replicative senescence	Yes	NA	NA	5	NA	No	NA	NA	NA	NA
GO:0071871	response to epinephrine	Yes	3	NA	5	NA	No	NA	NA	NA	NA
GO:0010224	response to UV-B	Yes	NA	NA	5	NA	No	NA	NA	NA	NA
GO:0031424	keratinization	Yes	NA	NA	5	NA	No	NA	NA	NA	NA
GO:0090266	regulation of mitotic cell cycle spindle assembly checkpoint	Yes	4	NA	5	NA	No	NA	NA	NA	NA
GO:1903504	regulation of mitotic spindle checkpoint	Yes	4	NA	5	NA	No	NA	NA	NA	NA
GO:0060314	regulation of ryanodine-sensitive calcium-release channel activity	Yes	NA	NA	5	3	No	NA	NA	NA	NA
GO:0090231	regulation of spindle checkpoint	Yes	5	NA	5	NA	No	NA	NA	NA	NA
GO:0007617	mating behavior	Yes	NA	NA	5	NA	No	NA	NA	NA	NA
GO:0030214	hyaluronan catabolic process	Yes	NA	NA	5	NA	No	NA	NA	NA	NA
GO:0006591	ornithine metabolic process	Yes	NA	NA	5	NA	No	NA	NA	NA	NA
GO:0070286	axonemal dynein complex assembly	Yes	NA	NA	5	NA	No	NA	NA	NA	NA
GO:0031000	response to caffeine	Yes	NA	NA	5	NA	No	NA	NA	NA	NA
GO:0019064	fusion of virus membrane with host plasma membrane	Yes	NA	NA	5	NA	No	NA	NA	NA	NA
GO:0039663	membrane fusion involved in viral entry into host cell	Yes	NA	NA	5	NA	No	NA	NA	NA	NA
GO:0044800	multi-organism membrane fusion	Yes	NA	NA	5	NA	No	NA	NA	NA	NA
GO:0034143	regulation of toll-like receptor 4 signaling pathway	Yes	5	NA	5	NA	No	NA	NA	NA	NA
GO:0010867	positive regulation of triglyceride biosynthetic process	Yes	4	NA	5	NA	No	NA	NA	NA	NA
GO:0045576	mast cell activation	Yes	5	NA	5	NA	No	NA	NA	NA	NA
GO:0045823	positive regulation of heart contraction	Yes	NA	NA	5	4	No	NA	NA	NA	NA
GO:0034383	low-density lipoprotein particle clearance	Yes	NA	NA	5	NA	No	NA	NA	NA	NA
GO:0046339	diacylglycerol metabolic process	Yes	NA	NA	5	NA	No	NA	NA	NA	NA
GO:0055093	response to hyperoxia	Yes	NA	NA	5	NA	No	NA	NA	NA	NA
GO:0055091	phospholipid homeostasis	Yes	13	NA	5	NA	No	NA	NA	NA	NA
GO:0030451	regulation of complement activation. alternative pathway	Yes	2	NA	4	NA	No	NA	NA	NA	NA
GO:0045957	negative regulation of complement activation. alternative pathway	Yes	2	NA	4	NA	No	NA	NA	NA	NA
GO:1900003	regulation of serine-type endopeptidase activity	Yes	2	NA	4	NA	No	NA	NA	NA	NA
GO:1900004	negative regulation of serine-type endopeptidase activity	Yes	2	NA	4	NA	No	NA	NA	NA	NA
GO:1900005	positive regulation of serine-type endopeptidase activity	Yes	2	NA	4	NA	No	NA	NA	NA	NA
GO:1902571	regulation of serine-type peptidase activity	Yes	2	NA	4	NA	No	NA	NA	NA	NA
GO:1902572	negative regulation of serine-type peptidase activity	Yes	2	NA	4	NA	No	NA	NA	NA	NA
GO:1902573	positive regulation of serine-type peptidase activity	Yes	2	NA	4	NA	No	NA	NA	NA	NA
GO:0010983	positive regulation of high-density lipoprotein particle clearance	Yes	2	NA	4	NA	No	NA	NA	NA	NA
GO:0035989	tendon development	Yes	NA	NA	4	NA	No	NA	NA	NA	NA
GO:0019860	uracil metabolic process	Yes	NA	NA	4	NA	No	NA	NA	NA	NA
GO:0034239	regulation of macrophage fusion	Yes	2	NA	4	NA	No	NA	NA	NA	NA
GO:0034241	positive regulation of macrophage fusion	Yes	2	NA	4	NA	No	NA	NA	NA	NA
GO:0010982	regulation of high-density lipoprotein particle clearance	Yes	NA	NA	4	NA	No	NA	NA	NA	NA
GO:0030450	regulation of complement activation. classical pathway	Yes	2	NA	4	NA	No	NA	NA	NA	NA
GO:0045959	negative regulation of complement activation. classical pathway	Yes	2	NA	4	NA	No	NA	NA	NA	NA
GO:0002924	negative regulation of humoral immune response mediated by circulating immunoglobulin	Yes	NA	NA	4	NA	No	NA	NA	NA	NA
GO:0007195	adenylate cyclase-inhibiting dopamine receptor signaling pathway	Yes	NA	NA	4	NA	No	NA	NA	NA	NA
GO:0006564	L-serine biosynthetic process	Yes	4	NA	4	NA	No	NA	NA	NA	NA
GO:2000507	positive regulation of energy homeostasis	Yes	3	NA	4	NA	No	NA	NA	NA	NA
GO:0000002	mitochondrial genome maintenance	Yes	NA	NA	4	NA	No	NA	NA	NA	NA
GO:0010871	negative regulation of receptor biosynthetic process	Yes	NA	NA	4	NA	No	NA	NA	NA	NA
GO:0014059	regulation of dopamine secretion	Yes	NA	NA	4	NA	No	NA	NA	NA	NA
GO:0036342	post-anal tail morphogenesis	Yes	NA	NA	4	4	No	NA	NA	NA	NA
GO:0060413	atrial septum morphogenesis	Yes	NA	NA	4	NA	No	NA	NA	NA	NA
GO:0010896	regulation of triglyceride catabolic process	Yes	NA	NA	4	NA	No	NA	NA	NA	NA
GO:2000310	regulation of N-methyl-D-aspartate selective glutamate receptor activity	Yes	NA	NA	4	NA	No	NA	NA	NA	NA
GO:0045822	negative regulation of heart contraction	Yes	NA	NA	4	NA	No	NA	NA	NA	NA
GO:0060292	long term synaptic depression	Yes	NA	NA	4	NA	No	NA	NA	NA	NA
GO:0090400	stress-induced premature senescence	Yes	NA	NA	4	NA	No	NA	NA	NA	NA
GO:0070633	transepithelial transport	Yes	NA	NA	4	4	No	NA	NA	NA	NA
GO:0019088	immortalization of host cell by virus	Yes	NA	NA	3	NA	No	NA	NA	NA	NA
GO:0020021	immortalization of host cell	Yes	NA	NA	3	NA	No	NA	NA	NA	NA
GO:0045112	integrin biosynthetic process	Yes	NA	NA	3	NA	No	NA	NA	NA	NA
GO:1903225	negative regulation of endodermal cell differentiation	Yes	NA	NA	3	NA	No	NA	NA	NA	NA
GO:2000542	negative regulation of gastrulation	Yes	NA	NA	3	NA	No	NA	NA	NA	NA
GO:0006579	amino-acid betaine catabolic process	Yes	NA	NA	3	NA	No	NA	NA	NA	NA
GO:2000124	regulation of endocannabinoid signaling pathway	Yes	NA	NA	3	NA	No	NA	NA	NA	NA
GO:0034224	cellular response to zinc ion starvation	Yes	NA	NA	3	NA	No	NA	NA	NA	NA
GO:0090209	negative regulation of triglyceride metabolic process	Yes	NA	NA	3	NA	No	NA	NA	NA	NA
GO:0061577	calcium ion transmembrane transport via high voltage-gated calcium channel	Yes	4	NA	3	NA	No	NA	NA	NA	NA
GO:1901857	positive regulation of cellular respiration	Yes	3	NA	3	NA	No	NA	NA	NA	NA
GO:0048050	post-embryonic eye morphogenesis	Yes	NA	NA	3	3	No	NA	NA	NA	NA
GO:1901898	negative regulation of relaxation of cardiac muscle	Yes	NA	NA	3	NA	No	NA	NA	NA	NA
GO:0006231	dTMP biosynthetic process	Yes	NA	NA	3	NA	No	NA	NA	NA	NA
GO:0046073	dTMP metabolic process	Yes	NA	NA	3	NA	No	NA	NA	NA	NA
GO:0006235	dTTP biosynthetic process	Yes	NA	NA	3	NA	No	NA	NA	NA	NA
GO:0009212	pyrimidine deoxyribonucleoside triphosphate biosynthetic process	Yes	NA	NA	3	NA	No	NA	NA	NA	NA
GO:0046075	dTTP metabolic process	Yes	NA	NA	3	NA	No	NA	NA	NA	NA
GO:0019087	transformation of host cell by virus	Yes	NA	NA	3	NA	No	NA	NA	NA	NA
GO:0002934	desmosome organization	Yes	NA	NA	3	NA	No	NA	NA	NA	NA
GO:0006624	vacuolar protein processing	Yes	NA	NA	3	NA	No	NA	NA	NA	NA
GO:1901078	negative regulation of relaxation of muscle	Yes	NA	NA	3	NA	No	NA	NA	NA	NA
GO:0085020	protein K6-linked ubiquitination	Yes	NA	NA	3	NA	No	NA	NA	NA	NA
GO:2000983	regulation of ATP citrate synthase activity	Yes	NA	NA	3	NA	No	NA	NA	NA	NA
GO:2000984	negative regulation of ATP citrate synthase activity	Yes	NA	NA	3	NA	No	NA	NA	NA	NA
GO:0009202	deoxyribonucleoside triphosphate biosynthetic process	Yes	NA	NA	3	NA	No	NA	NA	NA	NA
GO:1901897	regulation of relaxation of cardiac muscle	Yes	NA	NA	3	NA	No	NA	NA	NA	NA
GO:0032466	negative regulation of cytokinesis	Yes	NA	NA	3	NA	No	NA	NA	NA	NA
GO:2001171	positive regulation of ATP biosynthetic process	Yes	3	NA	3	NA	No	NA	NA	NA	NA
GO:0070827	chromatin maintenance	Yes	NA	NA	3	NA	No	NA	NA	NA	NA
GO:0051005	negative regulation of lipoprotein lipase activity	Yes	3	NA	3	NA	No	NA	NA	NA	NA
GO:1903224	regulation of endodermal cell differentiation	Yes	NA	NA	3	NA	No	NA	NA	NA	NA
GO:0009177	pyrimidine deoxyribonucleoside monophosphate biosynthetic process	Yes	NA	NA	3	NA	No	NA	NA	NA	NA
GO:0009211	pyrimidine deoxyribonucleoside triphosphate metabolic process	Yes	NA	NA	3	NA	No	NA	NA	NA	NA
GO:1990314	cellular response to insulin-like growth factor stimulus	Yes	NA	NA	3	NA	No	NA	NA	NA	NA
GO:1903441	protein localization to ciliary membrane	Yes	2	NA	3	NA	No	NA	NA	NA	NA
GO:0033690	positive regulation of osteoblast proliferation	Yes	NA	NA	3	NA	No	NA	NA	NA	NA
GO:0090267	positive regulation of mitotic cell cycle spindle assembly checkpoint	Yes	3	NA	3	2	No	NA	NA	NA	NA
GO:0032754	positive regulation of interleukin-5 production	Yes	NA	NA	3	NA	No	NA	NA	NA	NA
GO:0010467	gene expression	Yes	NA	NA	3	NA	No	NA	NA	NA	NA
GO:1901858	regulation of mitochondrial DNA metabolic process	Yes	3	NA	3	NA	No	NA	NA	NA	NA
GO:2001169	regulation of ATP biosynthetic process	Yes	3	NA	3	NA	No	NA	NA	NA	NA
GO:0090232	positive regulation of spindle checkpoint	Yes	4	NA	3	NA	No	NA	NA	NA	NA
GO:0048563	post-embryonic animal organ morphogenesis	Yes	NA	NA	3	3	No	NA	NA	NA	NA
GO:0046797	viral procapsid maturation	Yes	NA	NA	2	NA	No	NA	NA	NA	NA
GO:1902480	protein localization to mitotic spindle	Yes	NA	NA	2	NA	No	NA	NA	NA	NA
GO:0032849	positive regulation of cellular pH reduction	Yes	NA	NA	2	NA	No	NA	NA	NA	NA
GO:0014717	regulation of satellite cell activation involved in skeletal muscle regeneration	Yes	NA	NA	2	NA	No	NA	NA	NA	NA
GO:0014718	positive regulation of satellite cell activation involved in skeletal muscle regeneration	Yes	NA	NA	2	NA	No	NA	NA	NA	NA
GO:1905333	regulation of gastric motility	Yes	NA	NA	2	NA	No	NA	NA	NA	NA
GO:0061370	testosterone biosynthetic process	Yes	NA	NA	2	1	No	NA	NA	NA	NA
GO:0071250	cellular response to nitrite	Yes	2	NA	2	NA	No	NA	NA	NA	NA
GO:0080033	response to nitrite	Yes	2	NA	2	NA	No	NA	NA	NA	NA
GO:1901558	response to metformin	Yes	2	NA	2	NA	No	NA	NA	NA	NA
GO:1904633	regulation of glomerular visceral epithelial cell apoptotic process	Yes	2	NA	2	NA	No	NA	NA	NA	NA
GO:1904635	positive regulation of glomerular visceral epithelial cell apoptotic process	Yes	2	NA	2	NA	No	NA	NA	NA	NA
GO:1904639	cellular response to resveratrol	Yes	2	NA	2	NA	No	NA	NA	NA	NA
GO:2000184	positive regulation of progesterone biosynthetic process	Yes	2	NA	2	NA	No	NA	NA	NA	NA
GO:0009087	methionine catabolic process	Yes	NA	NA	2	NA	No	NA	NA	NA	NA
GO:1901383	negative regulation of chorionic trophoblast cell proliferation	Yes	NA	NA	2	NA	No	NA	NA	NA	NA
GO:0098725	symmetric cell division	Yes	NA	NA	2	2	No	NA	NA	NA	NA
GO:1904777	negative regulation of protein localization to cell cortex	Yes	NA	NA	2	2	No	NA	NA	NA	NA
GO:0070837	dehydroascorbic acid transport	Yes	NA	NA	2	NA	No	NA	NA	NA	NA
GO:0098886	modification of dendritic spine	Yes	NA	NA	2	NA	No	NA	NA	NA	NA
GO:0032847	regulation of cellular pH reduction	Yes	NA	NA	2	NA	No	NA	NA	NA	NA
GO:0031930	mitochondria-nucleus signaling pathway	Yes	NA	NA	2	NA	No	NA	NA	NA	NA
GO:1901842	negative regulation of high voltage-gated calcium channel activity	Yes	2	NA	2	NA	No	NA	NA	NA	NA
GO:0071873	response to norepinephrine	Yes	2	NA	2	NA	No	NA	NA	NA	NA
GO:0006507	GPI anchor release	Yes	NA	NA	2	NA	No	NA	NA	NA	NA
GO:0071401	cellular response to triglyceride	Yes	NA	NA	2	NA	No	NA	NA	NA	NA
GO:2001183	negative regulation of interleukin-12 secretion	Yes	NA	NA	2	NA	No	NA	NA	NA	NA
GO:0006535	cysteine biosynthetic process from serine	Yes	NA	NA	2	NA	No	NA	NA	NA	NA
GO:0019343	cysteine biosynthetic process via cystathionine	Yes	NA	NA	2	NA	No	NA	NA	NA	NA
GO:0001996	positive regulation of heart rate by epinephrine-norepinephrine	Yes	NA	NA	2	NA	No	NA	NA	NA	NA
GO:0086024	adrenergic receptor signaling pathway involved in positive regulation of heart rate	Yes	NA	NA	2	NA	No	NA	NA	NA	NA
GO:0043988	histone H3-S28 phosphorylation	Yes	NA	NA	2	NA	No	NA	NA	NA	NA
GO:0034756	regulation of iron ion transport	Yes	NA	NA	2	NA	No	NA	NA	NA	NA
GO:0034757	negative regulation of iron ion transport	Yes	NA	NA	2	NA	No	NA	NA	NA	NA
GO:0034759	regulation of iron ion transmembrane transport	Yes	NA	NA	2	NA	No	NA	NA	NA	NA
GO:0034760	negative regulation of iron ion transmembrane transport	Yes	NA	NA	2	NA	No	NA	NA	NA	NA
GO:1901382	regulation of chorionic trophoblast cell proliferation	Yes	NA	NA	2	NA	No	NA	NA	NA	NA
GO:0033604	negative regulation of catecholamine secretion	Yes	NA	NA	2	NA	No	NA	NA	NA	NA
GO:0010897	negative regulation of triglyceride catabolic process	Yes	NA	NA	2	NA	No	NA	NA	NA	NA
GO:0002430	complement receptor mediated signaling pathway	Yes	NA	NA	2	NA	No	NA	NA	NA	NA
GO:0006864	pyrimidine nucleotide transport	Yes	NA	NA	2	NA	No	NA	NA	NA	NA
GO:1990519	mitochondrial pyrimidine nucleotide import	Yes	NA	NA	2	NA	No	NA	NA	NA	NA
GO:0045110	intermediate filament bundle assembly	Yes	NA	NA	2	NA	No	NA	NA	NA	NA
GO:1904638	response to resveratrol	Yes	2	NA	2	NA	No	NA	NA	NA	NA
GO:0071455	cellular response to hyperoxia	Yes	NA	NA	2	NA	No	NA	NA	NA	NA
GO:0072719	cellular response to cisplatin	Yes	NA	NA	2	NA	No	NA	NA	NA	NA
GO:0007191	adenylate cyclase-activating dopamine receptor signaling pathway	Yes	NA	NA	2	NA	No	NA	NA	NA	NA
GO:0045715	negative regulation of low-density lipoprotein particle receptor biosynthetic process	Yes	NA	NA	2	NA	No	NA	NA	NA	NA
GO:2000348	regulation of CD40 signaling pathway	Yes	NA	NA	2	NA	No	NA	NA	NA	NA
GO:0014878	response to electrical stimulus involved in regulation of muscle adaptation	Yes	2	NA	2	NA	No	NA	NA	NA	NA
GO:0019344	cysteine biosynthetic process	Yes	NA	NA	2	NA	No	NA	NA	NA	NA
GO:0035865	cellular response to potassium ion	Yes	2	NA	2	NA	No	NA	NA	NA	NA
GO:0021615	glossopharyngeal nerve morphogenesis	Yes	NA	NA	1	NA	No	NA	NA	NA	NA
GO:0021644	vagus nerve morphogenesis	Yes	NA	NA	1	NA	No	NA	NA	NA	NA
GO:0021784	postganglionic parasympathetic fiber development	Yes	NA	NA	1	NA	No	NA	NA	NA	NA
GO:0021793	chemorepulsion of branchiomotor axon	Yes	NA	NA	1	NA	No	NA	NA	NA	NA
GO:0006793	phosphorus metabolic process	Yes	160	NA	NA	NA	No	NA	NA	NA	NA
GO:0009605	response to external stimulus	Yes	105	NA	NA	NA	No	NA	NA	NA	NA
GO:1900542	regulation of purine nucleotide metabolic process	Yes	18	NA	NA	NA	No	NA	NA	NA	NA
GO:0006140	regulation of nucleotide metabolic process	Yes	18	NA	NA	NA	No	NA	NA	NA	NA
GO:0010906	regulation of glucose metabolic process	Yes	16	NA	NA	NA	No	NA	NA	NA	NA
GO:0050777	negative regulation of immune response	Yes	16	NA	NA	NA	No	NA	NA	NA	NA
GO:2000377	regulation of reactive oxygen species metabolic process	Yes	16	NA	NA	NA	No	NA	NA	NA	NA
GO:1901215	negative regulation of neuron death	Yes	16	NA	NA	NA	No	NA	NA	NA	NA
GO:0071383	cellular response to steroid hormone stimulus	Yes	14	NA	NA	NA	No	NA	NA	NA	NA
GO:0050671	positive regulation of lymphocyte proliferation	Yes	13	NA	NA	NA	No	NA	NA	NA	NA
GO:0032946	positive regulation of mononuclear cell proliferation	Yes	13	NA	NA	NA	No	NA	NA	NA	NA
GO:0043524	negative regulation of neuron apoptotic process	Yes	13	NA	NA	NA	No	NA	NA	NA	NA
GO:0070665	positive regulation of leukocyte proliferation	Yes	13	NA	NA	NA	No	NA	NA	NA	NA
GO:0045995	regulation of embryonic development	Yes	12	NA	NA	NA	No	NA	NA	NA	NA
GO:0071456	cellular response to hypoxia	Yes	11	NA	NA	NA	No	NA	NA	NA	NA
GO:0006111	regulation of gluconeogenesis	Yes	10	NA	NA	NA	No	NA	NA	NA	NA
GO:0042102	positive regulation of T cell proliferation	Yes	10	NA	NA	NA	No	NA	NA	NA	NA
GO:0045722	positive regulation of gluconeogenesis	Yes	9	NA	NA	NA	No	NA	NA	NA	NA
GO:0009409	response to cold	Yes	9	NA	NA	NA	No	NA	NA	NA	NA
GO:0007631	feeding behavior	Yes	9	NA	NA	NA	No	NA	NA	NA	NA
GO:0044236	multicellular organism metabolic process	Yes	9	NA	NA	NA	No	NA	NA	NA	NA
GO:0043470	regulation of carbohydrate catabolic process	Yes	9	NA	NA	NA	No	NA	NA	NA	NA
GO:0046006	regulation of activated T cell proliferation	Yes	8	NA	NA	NA	No	NA	NA	NA	NA
GO:0060359	response to ammonium ion	Yes	8	NA	NA	NA	No	NA	NA	NA	NA
GO:0030810	positive regulation of nucleotide biosynthetic process	Yes	8	NA	NA	NA	No	NA	NA	NA	NA
GO:1900373	positive regulation of purine nucleotide biosynthetic process	Yes	8	NA	NA	NA	No	NA	NA	NA	NA
GO:0019805	quinolinate biosynthetic process	Yes	7	NA	NA	NA	No	NA	NA	NA	NA
GO:0042104	positive regulation of activated T cell proliferation	Yes	7	NA	NA	NA	No	NA	NA	NA	NA
GO:0016024	CDP-diacylglycerol biosynthetic process	Yes	7	NA	NA	NA	No	NA	NA	NA	NA
GO:0046341	CDP-diacylglycerol metabolic process	Yes	7	NA	NA	NA	No	NA	NA	NA	NA
GO:0070228	regulation of lymphocyte apoptotic process	Yes	7	NA	NA	NA	No	NA	NA	NA	NA
GO:0097384	cellular lipid biosynthetic process	Yes	6	NA	NA	NA	No	NA	NA	NA	NA
GO:0033004	negative regulation of mast cell activation	Yes	6	NA	NA	NA	No	NA	NA	NA	NA
GO:2000189	positive regulation of cholesterol homeostasis	Yes	6	NA	NA	NA	No	NA	NA	NA	NA
GO:0031998	regulation of fatty acid beta-oxidation	Yes	6	NA	NA	NA	No	NA	NA	NA	NA
GO:0070232	regulation of T cell apoptotic process	Yes	6	NA	NA	NA	No	NA	NA	NA	NA
GO:0033539	fatty acid beta-oxidation using acyl-CoA dehydrogenase	Yes	6	NA	NA	NA	No	NA	NA	NA	NA
GO:0070229	negative regulation of lymphocyte apoptotic process	Yes	6	NA	NA	NA	No	NA	NA	NA	NA
GO:0017156	calcium ion regulated exocytosis	Yes	6	NA	NA	NA	No	NA	NA	NA	NA
GO:0033003	regulation of mast cell activation	Yes	6	NA	NA	NA	No	NA	NA	NA	NA
GO:0046854	phosphatidylinositol phosphorylation	Yes	6	NA	NA	NA	No	NA	NA	NA	NA
GO:0009620	response to fungus	Yes	6	NA	NA	NA	No	NA	NA	NA	NA
GO:0019098	reproductive behavior	Yes	6	NA	NA	NA	No	NA	NA	NA	NA
GO:0046834	lipid phosphorylation	Yes	6	NA	NA	NA	No	NA	NA	NA	NA
GO:0071691	cardiac muscle thin filament assembly	Yes	5	NA	NA	NA	No	NA	NA	NA	NA
GO:0070970	interleukin-2 secretion	Yes	5	NA	NA	NA	No	NA	NA	NA	NA
GO:0070235	regulation of activation-induced cell death of T cells	Yes	5	NA	NA	NA	No	NA	NA	NA	NA
GO:0070236	negative regulation of activation-induced cell death of T cells	Yes	5	NA	NA	NA	No	NA	NA	NA	NA
GO:0007548	sex differentiation	Yes	5	NA	NA	NA	No	NA	NA	NA	NA
GO:0032534	regulation of microvillus assembly	Yes	5	NA	NA	NA	No	NA	NA	NA	NA
GO:0070233	negative regulation of T cell apoptotic process	Yes	5	NA	NA	NA	No	NA	NA	NA	NA
GO:0006560	proline metabolic process	Yes	5	NA	NA	NA	No	NA	NA	NA	NA
GO:1903427	negative regulation of reactive oxygen species biosynthetic process	Yes	5	NA	NA	NA	No	NA	NA	NA	NA
GO:0010470	regulation of gastrulation	Yes	5	NA	NA	NA	No	NA	NA	NA	NA
GO:0005979	regulation of glycogen biosynthetic process	Yes	5	NA	NA	NA	No	NA	NA	NA	NA
GO:0010962	regulation of glucan biosynthetic process	Yes	5	NA	NA	NA	No	NA	NA	NA	NA
GO:0034516	response to vitamin B6	Yes	4	NA	NA	NA	No	NA	NA	NA	NA
GO:0043420	anthranilate metabolic process	Yes	4	NA	NA	NA	No	NA	NA	NA	NA
GO:0034776	response to histamine	Yes	4	NA	NA	NA	No	NA	NA	NA	NA
GO:0071420	cellular response to histamine	Yes	4	NA	NA	NA	No	NA	NA	NA	NA
GO:0097052	L-kynurenine metabolic process	Yes	4	NA	NA	NA	No	NA	NA	NA	NA
GO:0097053	L-kynurenine catabolic process	Yes	4	NA	NA	NA	No	NA	NA	NA	NA
GO:0034135	regulation of toll-like receptor 2 signaling pathway	Yes	4	NA	NA	NA	No	NA	NA	NA	NA
GO:0060538	skeletal muscle organ development	Yes	4	NA	NA	NA	No	NA	NA	NA	NA
GO:0034145	positive regulation of toll-like receptor 4 signaling pathway	Yes	4	NA	NA	NA	No	NA	NA	NA	NA
GO:0071280	cellular response to copper ion	Yes	4	NA	NA	NA	No	NA	NA	NA	NA
GO:0033007	negative regulation of mast cell activation involved in immune response	Yes	4	NA	NA	NA	No	NA	NA	NA	NA
GO:0043305	negative regulation of mast cell degranulation	Yes	4	NA	NA	NA	No	NA	NA	NA	NA
GO:0046322	negative regulation of fatty acid oxidation	Yes	4	NA	NA	NA	No	NA	NA	NA	NA
GO:0046135	pyrimidine nucleoside catabolic process	Yes	4	NA	NA	NA	No	NA	NA	NA	NA
GO:0071374	cellular response to parathyroid hormone stimulus	Yes	4	NA	NA	NA	No	NA	NA	NA	NA
GO:1901978	positive regulation of cell cycle checkpoint	Yes	4	NA	NA	NA	No	NA	NA	NA	NA
GO:0010138	pyrimidine ribonucleotide salvage	Yes	4	NA	NA	NA	No	NA	NA	NA	NA
GO:0032262	pyrimidine nucleotide salvage	Yes	4	NA	NA	NA	No	NA	NA	NA	NA
GO:0044206	UMP salvage	Yes	4	NA	NA	NA	No	NA	NA	NA	NA
GO:0002887	negative regulation of myeloid leukocyte mediated immunity	Yes	4	NA	NA	NA	No	NA	NA	NA	NA
GO:0043301	negative regulation of leukocyte degranulation	Yes	4	NA	NA	NA	No	NA	NA	NA	NA
GO:0019541	propionate metabolic process	Yes	4	NA	NA	NA	No	NA	NA	NA	NA
GO:0071107	response to parathyroid hormone	Yes	4	NA	NA	NA	No	NA	NA	NA	NA
GO:0002638	negative regulation of immunoglobulin production	Yes	4	NA	NA	NA	No	NA	NA	NA	NA
GO:0034123	positive regulation of toll-like receptor signaling pathway	Yes	4	NA	NA	NA	No	NA	NA	NA	NA
GO:0042182	ketone catabolic process	Yes	4	NA	NA	NA	No	NA	NA	NA	NA
GO:0046688	response to copper ion	Yes	4	NA	NA	NA	No	NA	NA	NA	NA
GO:0045821	positive regulation of glycolytic process	Yes	4	NA	NA	NA	No	NA	NA	NA	NA
GO:0051194	positive regulation of cofactor metabolic process	Yes	4	NA	NA	NA	No	NA	NA	NA	NA
GO:0051197	positive regulation of coenzyme metabolic process	Yes	4	NA	NA	NA	No	NA	NA	NA	NA
GO:0060259	regulation of feeding behavior	Yes	4	NA	NA	NA	No	NA	NA	NA	NA
GO:0050909	sensory perception of taste	Yes	4	NA	NA	NA	No	NA	NA	NA	NA
GO:0008655	pyrimidine-containing compound salvage	Yes	4	NA	NA	NA	No	NA	NA	NA	NA
GO:0043097	pyrimidine nucleoside salvage	Yes	4	NA	NA	NA	No	NA	NA	NA	NA
GO:0097028	dendritic cell differentiation	Yes	4	NA	NA	NA	No	NA	NA	NA	NA
GO:0090344	negative regulation of cell aging	Yes	4	NA	NA	NA	No	NA	NA	NA	NA
GO:0043173	nucleotide salvage	Yes	4	NA	NA	NA	No	NA	NA	NA	NA
GO:1901020	negative regulation of calcium ion transmembrane transporter activity	Yes	4	NA	NA	NA	No	NA	NA	NA	NA
GO:0035874	cellular response to copper ion starvation	Yes	3	NA	NA	NA	No	NA	NA	NA	NA
GO:0097184	response to azide	Yes	3	NA	NA	NA	No	NA	NA	NA	NA
GO:0097185	cellular response to azide	Yes	3	NA	NA	NA	No	NA	NA	NA	NA
GO:0034137	positive regulation of toll-like receptor 2 signaling pathway	Yes	3	NA	NA	NA	No	NA	NA	NA	NA
GO:0006696	ergosterol biosynthetic process	Yes	3	NA	NA	NA	No	NA	NA	NA	NA
GO:0008204	ergosterol metabolic process	Yes	3	NA	NA	NA	No	NA	NA	NA	NA
GO:0016128	phytosteroid metabolic process	Yes	3	NA	NA	NA	No	NA	NA	NA	NA
GO:0016129	phytosteroid biosynthetic process	Yes	3	NA	NA	NA	No	NA	NA	NA	NA
GO:0023019	signal transduction involved in regulation of gene expression	Yes	3	NA	NA	NA	No	NA	NA	NA	NA
GO:0019470	4-hydroxyproline catabolic process	Yes	3	NA	NA	NA	No	NA	NA	NA	NA
GO:0044107	cellular alcohol metabolic process	Yes	3	NA	NA	NA	No	NA	NA	NA	NA
GO:0044108	cellular alcohol biosynthetic process	Yes	3	NA	NA	NA	No	NA	NA	NA	NA
GO:0015743	malate transport	Yes	3	NA	NA	NA	No	NA	NA	NA	NA
GO:0008611	ether lipid biosynthetic process	Yes	3	NA	NA	NA	No	NA	NA	NA	NA
GO:0046504	glycerol ether biosynthetic process	Yes	3	NA	NA	NA	No	NA	NA	NA	NA
GO:1901503	ether biosynthetic process	Yes	3	NA	NA	NA	No	NA	NA	NA	NA
GO:0030913	paranodal junction assembly	Yes	3	NA	NA	NA	No	NA	NA	NA	NA
GO:0008343	adult feeding behavior	Yes	3	NA	NA	NA	No	NA	NA	NA	NA
GO:0034141	positive regulation of toll-like receptor 3 signaling pathway	Yes	3	NA	NA	NA	No	NA	NA	NA	NA
GO:1904385	cellular response to angiotensin	Yes	3	NA	NA	NA	No	NA	NA	NA	NA
GO:0030252	growth hormone secretion	Yes	3	NA	NA	NA	No	NA	NA	NA	NA
GO:0001878	response to yeast	Yes	3	NA	NA	NA	No	NA	NA	NA	NA
GO:0018991	oviposition	Yes	3	NA	NA	NA	No	NA	NA	NA	NA
GO:0019543	propionate catabolic process	Yes	3	NA	NA	NA	No	NA	NA	NA	NA
GO:0030703	eggshell formation	Yes	3	NA	NA	NA	No	NA	NA	NA	NA
GO:0072071	kidney interstitial fibroblast differentiation	Yes	3	NA	NA	NA	No	NA	NA	NA	NA
GO:0046485	ether lipid metabolic process	Yes	3	NA	NA	NA	No	NA	NA	NA	NA
GO:0044550	secondary metabolite biosynthetic process	Yes	3	NA	NA	NA	No	NA	NA	NA	NA
GO:0006531	aspartate metabolic process	Yes	3	NA	NA	NA	No	NA	NA	NA	NA
GO:0000103	sulfate assimilation	Yes	3	NA	NA	NA	No	NA	NA	NA	NA
GO:0070391	response to lipoteichoic acid	Yes	3	NA	NA	NA	No	NA	NA	NA	NA
GO:0071223	cellular response to lipoteichoic acid	Yes	3	NA	NA	NA	No	NA	NA	NA	NA
GO:0046898	response to cycloheximide	Yes	3	NA	NA	NA	No	NA	NA	NA	NA
GO:0046015	regulation of transcription by glucose	Yes	3	NA	NA	NA	No	NA	NA	NA	NA
GO:0006522	alanine metabolic process	Yes	3	NA	NA	NA	No	NA	NA	NA	NA
GO:0009078	pyruvate family amino acid metabolic process	Yes	3	NA	NA	NA	No	NA	NA	NA	NA
GO:0031643	positive regulation of myelination	Yes	3	NA	NA	NA	No	NA	NA	NA	NA
GO:0071688	striated muscle myosin thick filament assembly	Yes	3	NA	NA	NA	No	NA	NA	NA	NA
GO:0002279	mast cell activation involved in immune response	Yes	3	NA	NA	3	No	NA	NA	NA	NA
GO:0043303	mast cell degranulation	Yes	3	NA	NA	3	No	NA	NA	NA	NA
GO:0034139	regulation of toll-like receptor 3 signaling pathway	Yes	3	NA	NA	NA	No	NA	NA	NA	NA
GO:0015740	C4-dicarboxylate transport	Yes	3	NA	NA	NA	No	NA	NA	NA	NA
GO:0021587	cerebellum morphogenesis	Yes	3	NA	NA	NA	No	NA	NA	NA	NA
GO:1990776	response to angiotensin	Yes	3	NA	NA	NA	No	NA	NA	NA	NA
GO:2000679	positive regulation of transcription regulatory region DNA binding	Yes	3	NA	NA	NA	No	NA	NA	NA	NA
GO:0071421	manganese ion transmembrane transport	Yes	2	NA	NA	NA	No	NA	NA	NA	NA
GO:0071579	regulation of zinc ion transport	Yes	2	NA	NA	NA	No	NA	NA	NA	NA
GO:0032229	negative regulation of synaptic transmission. GABAergic	Yes	2	NA	NA	NA	No	NA	NA	NA	NA
GO:0032658	regulation of interleukin-15 production	Yes	2	NA	NA	NA	No	NA	NA	NA	NA
GO:0032738	positive regulation of interleukin-15 production	Yes	2	NA	NA	NA	No	NA	NA	NA	NA
GO:0035664	TIRAP-dependent toll-like receptor signaling pathway	Yes	2	NA	NA	NA	No	NA	NA	NA	NA
GO:0035665	TIRAP-dependent toll-like receptor 4 signaling pathway	Yes	2	NA	NA	NA	No	NA	NA	NA	NA
GO:2000338	regulation of chemokine (C-X-C motif) ligand 1 production	Yes	2	NA	NA	NA	No	NA	NA	NA	NA
GO:2000340	positive regulation of chemokine (C-X-C motif) ligand 1 production	Yes	2	NA	NA	NA	No	NA	NA	NA	NA
GO:0002074	extraocular skeletal muscle development	Yes	2	NA	NA	NA	No	NA	NA	NA	NA
GO:1903697	negative regulation of microvillus assembly	Yes	2	NA	NA	NA	No	NA	NA	NA	NA
GO:1904393	regulation of skeletal muscle acetylcholine-gated channel clustering	Yes	2	NA	NA	NA	No	NA	NA	NA	NA
GO:0050992	dimethylallyl diphosphate biosynthetic process	Yes	2	NA	NA	NA	No	NA	NA	NA	NA
GO:0050993	dimethylallyl diphosphate metabolic process	Yes	2	NA	NA	NA	No	NA	NA	NA	NA
GO:0060083	smooth muscle contraction involved in micturition	Yes	2	NA	NA	NA	No	NA	NA	NA	NA
GO:0036111	very long-chain fatty-acyl-CoA metabolic process	Yes	2	NA	NA	NA	No	NA	NA	NA	NA
GO:0048104	establishment of body hair or bristle planar orientation	Yes	2	NA	NA	NA	No	NA	NA	NA	NA
GO:0048105	establishment of body hair planar orientation	Yes	2	NA	NA	NA	No	NA	NA	NA	NA
GO:0060488	orthogonal dichotomous subdivision of terminal units involved in lung branching morphogenesis	Yes	2	NA	NA	NA	No	NA	NA	NA	NA
GO:0060489	planar dichotomous subdivision of terminal units involved in lung branching morphogenesis	Yes	2	NA	NA	NA	No	NA	NA	NA	NA
GO:0060490	lateral sprouting involved in lung morphogenesis	Yes	2	NA	NA	NA	No	NA	NA	NA	NA
GO:0090251	protein localization involved in establishment of planar polarity	Yes	2	NA	NA	NA	No	NA	NA	NA	NA
GO:0045410	positive regulation of interleukin-6 biosynthetic process	Yes	2	NA	NA	NA	No	NA	NA	NA	NA
GO:0033609	oxalate metabolic process	Yes	2	NA	NA	NA	No	NA	NA	NA	NA
GO:0051140	regulation of NK T cell proliferation	Yes	2	NA	NA	NA	No	NA	NA	NA	NA
GO:0051142	positive regulation of NK T cell proliferation	Yes	2	NA	NA	NA	No	NA	NA	NA	NA
GO:0060601	lateral sprouting from an epithelium	Yes	2	NA	NA	NA	No	NA	NA	NA	NA
GO:1902816	regulation of protein localization to microtubule	Yes	2	NA	NA	NA	No	NA	NA	NA	NA
GO:1902817	negative regulation of protein localization to microtubule	Yes	2	NA	NA	NA	No	NA	NA	NA	NA
GO:1902473	regulation of protein localization to synapse	Yes	2	NA	NA	NA	No	NA	NA	NA	NA
GO:0006562	proline catabolic process	Yes	2	NA	NA	NA	No	NA	NA	NA	NA
GO:0010133	proline catabolic process to glutamate	Yes	2	NA	NA	NA	No	NA	NA	NA	NA
GO:0036112	medium-chain fatty-acyl-CoA metabolic process	Yes	2	NA	NA	NA	No	NA	NA	NA	NA
GO:0009436	glyoxylate catabolic process	Yes	2	NA	NA	NA	No	NA	NA	NA	NA
GO:0042363	fat-soluble vitamin catabolic process	Yes	2	NA	NA	NA	No	NA	NA	NA	NA
GO:0071393	cellular response to progesterone stimulus	Yes	2	NA	NA	NA	No	NA	NA	NA	NA
GO:0072365	regulation of cellular ketone metabolic process by negative regulation of transcription from RNA polymerase II promoter	Yes	2	NA	NA	NA	No	NA	NA	NA	NA
GO:0005981	regulation of glycogen catabolic process	Yes	2	NA	NA	NA	No	NA	NA	NA	NA
GO:1904636	response to ionomycin	Yes	2	NA	NA	NA	No	NA	NA	NA	NA
GO:1904637	cellular response to ionomycin	Yes	2	NA	NA	NA	No	NA	NA	NA	NA
GO:0090179	planar cell polarity pathway involved in neural tube closure	Yes	2	NA	NA	NA	No	NA	NA	NA	NA
GO:0045759	negative regulation of action potential	Yes	2	NA	NA	NA	No	NA	NA	NA	NA
GO:1903909	regulation of receptor clustering	Yes	2	NA	NA	NA	No	NA	NA	NA	NA
GO:2001025	positive regulation of response to drug	Yes	2	NA	NA	NA	No	NA	NA	NA	NA
GO:0060448	dichotomous subdivision of terminal units involved in lung branching	Yes	2	NA	NA	NA	No	NA	NA	NA	NA
GO:0003360	brainstem development	Yes	2	NA	NA	NA	No	NA	NA	NA	NA
GO:0015874	norepinephrine transport	Yes	2	NA	NA	2	No	NA	NA	NA	NA
GO:0021846	cell proliferation in forebrain	Yes	2	NA	NA	2	No	NA	NA	NA	NA
GO:1902950	regulation of dendritic spine maintenance	Yes	2	NA	NA	NA	No	NA	NA	NA	NA
GO:0042249	establishment of planar polarity of embryonic epithelium	Yes	2	NA	NA	NA	No	NA	NA	NA	NA
GO:0071313	cellular response to caffeine	Yes	2	NA	NA	2	No	NA	NA	NA	NA
GO:0072364	regulation of cellular ketone metabolic process by regulation of transcription from RNA polymerase II promoter	Yes	2	NA	NA	NA	No	NA	NA	NA	NA
GO:0060509	Type I pneumocyte differentiation	Yes	2	NA	NA	NA	No	NA	NA	NA	NA
GO:0014832	urinary bladder smooth muscle contraction	Yes	2	NA	NA	NA	No	NA	NA	NA	NA
GO:0014848	urinary tract smooth muscle contraction	Yes	2	NA	NA	NA	No	NA	NA	NA	NA
GO:0090178	regulation of establishment of planar polarity involved in neural tube closure	Yes	2	NA	NA	NA	No	NA	NA	NA	NA
GO:0021562	vestibulocochlear nerve development	Yes	1	NA	NA	NA	No	NA	NA	NA	NA
GO:0060007	linear vestibuloocular reflex	Yes	1	NA	NA	NA	No	NA	NA	NA	NA
GO:0002760	positive regulation of antimicrobial humoral response	Yes	1	NA	NA	NA	No	NA	NA	NA	NA
GO:0019679	propionate metabolic process. methylcitrate cycle	Yes	1	NA	NA	NA	No	NA	NA	NA	NA
GO:0070948	regulation of neutrophil mediated cytotoxicity	Yes	1	NA	NA	NA	No	NA	NA	NA	NA
GO:0070949	regulation of neutrophil mediated killing of symbiont cell	Yes	1	NA	NA	NA	No	NA	NA	NA	NA
GO:0070950	regulation of neutrophil mediated killing of bacterium	Yes	1	NA	NA	NA	No	NA	NA	NA	NA
GO:0070951	regulation of neutrophil mediated killing of gram-negative bacterium	Yes	1	NA	NA	NA	No	NA	NA	NA	NA
GO:0070960	positive regulation of neutrophil mediated cytotoxicity	Yes	1	NA	NA	NA	No	NA	NA	NA	NA
GO:0070961	positive regulation of neutrophil mediated killing of symbiont cell	Yes	1	NA	NA	NA	No	NA	NA	NA	NA
GO:0070962	positive regulation of neutrophil mediated killing of bacterium	Yes	1	NA	NA	NA	No	NA	NA	NA	NA
GO:0070963	positive regulation of neutrophil mediated killing of gram-negative bacterium	Yes	1	NA	NA	NA	No	NA	NA	NA	NA
GO:0072608	interleukin-10 secretion	Yes	1	NA	NA	NA	No	NA	NA	NA	NA
GO:0090198	negative regulation of chemokine secretion	Yes	1	NA	NA	NA	No	NA	NA	NA	NA
GO:1900135	positive regulation of renin secretion into blood stream	Yes	1	NA	NA	NA	No	NA	NA	NA	NA
GO:0071878	negative regulation of adrenergic receptor signaling pathway	Yes	1	NA	NA	NA	No	NA	NA	NA	NA
GO:0071881	adenylate cyclase-inhibiting adrenergic receptor signaling pathway	Yes	1	NA	NA	NA	No	NA	NA	NA	NA
GO:0071882	phospholipase C-activating adrenergic receptor signaling pathway	Yes	1	NA	NA	NA	No	NA	NA	NA	NA
GO:2000492	regulation of interleukin-18-mediated signaling pathway	Yes	1	NA	NA	NA	No	NA	NA	NA	NA
GO:2000494	positive regulation of interleukin-18-mediated signaling pathway	Yes	1	NA	NA	NA	No	NA	NA	NA	NA
GO:1903999	negative regulation of eating behavior	Yes	1	NA	NA	NA	No	NA	NA	NA	NA
GO:2000252	negative regulation of feeding behavior	Yes	1	NA	NA	NA	No	NA	NA	NA	NA
GO:0030382	sperm mitochondrion organization	Yes	1	NA	NA	NA	No	NA	NA	NA	NA
GO:0060838	lymphatic endothelial cell fate commitment	Yes	1	NA	NA	NA	No	NA	NA	NA	NA
GO:1904328	regulation of myofibroblast contraction	Yes	1	NA	NA	NA	No	NA	NA	NA	NA
GO:1901627	negative regulation of postsynaptic membrane organization	Yes	1	NA	NA	NA	No	NA	NA	NA	NA
GO:1903910	negative regulation of receptor clustering	Yes	1	NA	NA	NA	No	NA	NA	NA	NA
GO:1904394	negative regulation of skeletal muscle acetylcholine-gated channel clustering	Yes	1	NA	NA	NA	No	NA	NA	NA	NA
GO:1904397	negative regulation of neuromuscular junction development	Yes	1	NA	NA	NA	No	NA	NA	NA	NA
GO:0032499	detection of peptidoglycan	Yes	1	NA	NA	NA	No	NA	NA	NA	NA
GO:0070101	positive regulation of chemokine-mediated signaling pathway	Yes	1	NA	NA	NA	No	NA	NA	NA	NA
GO:0070392	detection of lipoteichoic acid	Yes	1	NA	NA	NA	No	NA	NA	NA	NA
GO:1903080	regulation of C-C chemokine receptor CCR7 signaling pathway	Yes	1	NA	NA	NA	No	NA	NA	NA	NA
GO:1903082	positive regulation of C-C chemokine receptor CCR7 signaling pathway	Yes	1	NA	NA	NA	No	NA	NA	NA	NA
GO:2000350	positive regulation of CD40 signaling pathway	Yes	1	NA	NA	NA	No	NA	NA	NA	NA
GO:0002448	mast cell mediated immunity	Yes	1	NA	NA	NA	No	NA	NA	NA	NA
GO:0016103	diterpenoid catabolic process	Yes	1	NA	NA	NA	No	NA	NA	NA	NA
GO:0034653	retinoic acid catabolic process	Yes	1	NA	NA	NA	No	NA	NA	NA	NA
GO:0021520	spinal cord motor neuron cell fate specification	Yes	1	NA	NA	NA	No	NA	NA	NA	NA
GO:0018979	trichloroethylene metabolic process	Yes	1	NA	NA	1	No	NA	NA	NA	NA
GO:0042196	chlorinated hydrocarbon metabolic process	Yes	1	NA	NA	1	No	NA	NA	NA	NA
GO:0042197	halogenated hydrocarbon metabolic process	Yes	1	NA	NA	1	No	NA	NA	NA	NA
GO:1902490	regulation of sperm capacitation	Yes	1	NA	NA	NA	No	NA	NA	NA	NA
GO:1903964	monounsaturated fatty acid metabolic process	Yes	1	NA	NA	NA	No	NA	NA	NA	NA
GO:1903966	monounsaturated fatty acid biosynthetic process	Yes	1	NA	NA	NA	No	NA	NA	NA	NA
GO:0002644	negative regulation of tolerance induction	Yes	1	NA	NA	NA	No	NA	NA	NA	NA
GO:0033209	tumor necrosis factor-mediated signaling pathway	Yes	NA	NA	NA	9	No	NA	NA	NA	NA
GO:0015074	DNA integration	Yes	NA	NA	NA	7	No	NA	NA	NA	NA
GO:0044259	multicellular organismal macromolecule metabolic process	Yes	NA	NA	NA	7	No	NA	NA	NA	NA
GO:0043242	negative regulation of protein complex disassembly	Yes	NA	NA	NA	7	No	NA	NA	NA	NA
GO:1901880	negative regulation of protein depolymerization	Yes	NA	NA	NA	7	No	NA	NA	NA	NA
GO:0006836	neurotransmitter transport	Yes	NA	NA	NA	7	No	NA	NA	NA	NA
GO:0051180	vitamin transport	Yes	NA	NA	NA	6	No	NA	NA	NA	NA
GO:0044826	viral genome integration into host DNA	Yes	NA	NA	NA	6	No	NA	NA	NA	NA
GO:0051261	protein depolymerization	Yes	NA	NA	NA	6	No	NA	NA	NA	NA
GO:0075713	establishment of integrated proviral latency	Yes	NA	NA	NA	6	No	NA	NA	NA	NA
GO:0019043	establishment of viral latency	Yes	NA	NA	NA	6	No	NA	NA	NA	NA
GO:0071804	cellular potassium ion transport	Yes	NA	NA	NA	6	No	NA	NA	NA	NA
GO:0071805	potassium ion transmembrane transport	Yes	NA	NA	NA	6	No	NA	NA	NA	NA
GO:0018958	phenol-containing compound metabolic process	Yes	NA	NA	NA	6	No	NA	NA	NA	NA
GO:0046839	phospholipid dephosphorylation	Yes	NA	NA	NA	6	No	NA	NA	NA	NA
GO:0015851	nucleobase transport	Yes	NA	NA	NA	5	No	NA	NA	NA	NA
GO:2000114	regulation of establishment of cell polarity	Yes	NA	NA	NA	5	No	NA	NA	NA	NA
GO:1903779	regulation of cardiac conduction	Yes	NA	NA	NA	5	No	NA	NA	NA	NA
GO:0009593	detection of chemical stimulus	Yes	NA	NA	NA	5	No	NA	NA	NA	NA
GO:0032878	regulation of establishment or maintenance of cell polarity	Yes	NA	NA	NA	5	No	NA	NA	NA	NA
GO:0046856	phosphatidylinositol dephosphorylation	Yes	NA	NA	NA	5	No	NA	NA	NA	NA
GO:0008544	epidermis development	Yes	NA	NA	NA	5	No	NA	NA	NA	NA
GO:0030835	negative regulation of actin filament depolymerization	Yes	NA	NA	NA	5	No	NA	NA	NA	NA
GO:0061418	regulation of transcription from RNA polymerase II promoter in response to hypoxia	Yes	NA	NA	NA	5	No	NA	NA	NA	NA
GO:0015993	molecular hydrogen transport	Yes	NA	NA	NA	4	No	NA	NA	NA	NA
GO:0015882	L-ascorbic acid transport	Yes	NA	NA	NA	4	No	NA	NA	NA	NA
GO:0070904	transepithelial L-ascorbic acid transport	Yes	NA	NA	NA	4	No	NA	NA	NA	NA
GO:0030042	actin filament depolymerization	Yes	NA	NA	NA	4	No	NA	NA	NA	NA
GO:2001258	negative regulation of cation channel activity	Yes	NA	NA	NA	4	No	NA	NA	NA	NA
GO:0038128	ERBB2 signaling pathway	Yes	NA	NA	NA	4	No	NA	NA	NA	NA
GO:1901021	positive regulation of calcium ion transmembrane transporter activity	Yes	NA	NA	NA	4	No	NA	NA	NA	NA
GO:0000132	establishment of mitotic spindle orientation	Yes	NA	NA	NA	4	No	NA	NA	NA	NA
GO:0060327	cytoplasmic actin-based contraction involved in cell motility	Yes	NA	NA	NA	3	No	NA	NA	NA	NA
GO:0046668	regulation of retinal cell programmed cell death	Yes	NA	NA	NA	3	No	NA	NA	NA	NA
GO:0005513	detection of calcium ion	Yes	NA	NA	NA	3	No	NA	NA	NA	NA
GO:0030263	apoptotic chromosome condensation	Yes	NA	NA	NA	3	No	NA	NA	NA	NA
GO:0046548	retinal rod cell development	Yes	NA	NA	NA	3	No	NA	NA	NA	NA
GO:0090657	telomeric loop disassembly	Yes	NA	NA	NA	3	No	NA	NA	NA	NA
GO:0009886	post-embryonic animal morphogenesis	Yes	NA	NA	NA	3	No	NA	NA	NA	NA
GO:0010460	positive regulation of heart rate	Yes	NA	NA	NA	3	No	NA	NA	NA	NA
GO:0046498	S-adenosylhomocysteine metabolic process	Yes	NA	NA	NA	3	No	NA	NA	NA	NA
GO:0045723	positive regulation of fatty acid biosynthetic process	Yes	NA	NA	NA	3	No	NA	NA	NA	NA
GO:0006266	DNA ligation	Yes	NA	NA	NA	3	No	NA	NA	NA	NA
GO:0051014	actin filament severing	Yes	NA	NA	NA	3	No	NA	NA	NA	NA
GO:0019228	neuronal action potential	Yes	NA	NA	NA	3	No	NA	NA	NA	NA
GO:0086029	Purkinje myocyte to ventricular cardiac muscle cell signaling	Yes	NA	NA	NA	2	No	NA	NA	NA	NA
GO:0086068	Purkinje myocyte to ventricular cardiac muscle cell communication	Yes	NA	NA	NA	2	No	NA	NA	NA	NA
GO:0046670	positive regulation of retinal cell programmed cell death	Yes	NA	NA	NA	2	No	NA	NA	NA	NA
GO:1901390	positive regulation of transforming growth factor beta activation	Yes	NA	NA	NA	2	No	NA	NA	NA	NA
GO:1902863	regulation of embryonic camera-type eye development	Yes	NA	NA	NA	2	No	NA	NA	NA	NA
GO:1902864	negative regulation of embryonic camera-type eye development	Yes	NA	NA	NA	2	No	NA	NA	NA	NA
GO:1902872	regulation of horizontal cell localization	Yes	NA	NA	NA	2	No	NA	NA	NA	NA
GO:1902873	negative regulation of horizontal cell localization	Yes	NA	NA	NA	2	No	NA	NA	NA	NA
GO:1902875	regulation of embryonic pattern specification	Yes	NA	NA	NA	2	No	NA	NA	NA	NA
GO:1902876	negative regulation of embryonic pattern specification	Yes	NA	NA	NA	2	No	NA	NA	NA	NA
GO:0003322	pancreatic A cell development	Yes	NA	NA	NA	2	No	NA	NA	NA	NA
GO:1901896	positive regulation of calcium-transporting ATPase activity	Yes	NA	NA	NA	2	No	NA	NA	NA	NA
GO:0051638	barbed-end actin filament uncapping	Yes	NA	NA	NA	2	No	NA	NA	NA	NA
GO:0061076	negative regulation of neural retina development	Yes	NA	NA	NA	2	No	NA	NA	NA	NA
GO:1902867	negative regulation of retina development in camera-type eye	Yes	NA	NA	NA	2	No	NA	NA	NA	NA
GO:1902870	negative regulation of amacrine cell differentiation	Yes	NA	NA	NA	2	No	NA	NA	NA	NA
GO:1901894	regulation of calcium-transporting ATPase activity	Yes	NA	NA	NA	2	No	NA	NA	NA	NA
GO:0086019	cell-cell signaling involved in cardiac conduction	Yes	NA	NA	NA	2	No	NA	NA	NA	NA
GO:0051695	actin filament uncapping	Yes	NA	NA	NA	2	No	NA	NA	NA	NA
GO:0071934	thiamine transmembrane transport	Yes	NA	NA	NA	2	No	NA	NA	NA	NA
GO:1902869	regulation of amacrine cell differentiation	Yes	NA	NA	NA	2	No	NA	NA	NA	NA
GO:0015766	disaccharide transport	Yes	NA	NA	NA	2	No	NA	NA	NA	NA
GO:0015770	sucrose transport	Yes	NA	NA	NA	2	No	NA	NA	NA	NA
GO:0015772	oligosaccharide transport	Yes	NA	NA	NA	2	No	NA	NA	NA	NA
GO:0021539	subthalamus development	Yes	NA	NA	NA	2	No	NA	NA	NA	NA
GO:2001226	negative regulation of chloride transport	Yes	NA	NA	NA	2	No	NA	NA	NA	NA
GO:0097623	potassium ion export across plasma membrane	Yes	NA	NA	NA	2	No	NA	NA	NA	NA
GO:1901388	regulation of transforming growth factor beta activation	Yes	NA	NA	NA	2	No	NA	NA	NA	NA
GO:2000813	negative regulation of barbed-end actin filament capping	Yes	NA	NA	NA	2	No	NA	NA	NA	NA
GO:0050955	thermoception	Yes	NA	NA	NA	2	No	NA	NA	NA	NA
GO:1903546	protein localization to photoreceptor outer segment	Yes	NA	NA	NA	2	No	NA	NA	NA	NA
GO:0098735	positive regulation of the force of heart contraction	Yes	NA	NA	NA	2	No	NA	NA	NA	NA
GO:0071435	potassium ion export	Yes	NA	NA	NA	2	No	NA	NA	NA	NA
GO:2000812	regulation of barbed-end actin filament capping	Yes	NA	NA	NA	2	No	NA	NA	NA	NA
GO:0050951	sensory perception of temperature stimulus	Yes	NA	NA	NA	2	No	NA	NA	NA	NA
GO:0015888	thiamine transport	Yes	NA	NA	NA	2	No	NA	NA	NA	NA
GO:0071305	cellular response to vitamin D	Yes	NA	NA	NA	2	No	NA	NA	NA	NA
GO:0097050	type B pancreatic cell apoptotic process	Yes	NA	NA	NA	2	No	NA	NA	NA	NA
GO:0061074	regulation of neural retina development	Yes	NA	NA	NA	2	No	NA	NA	NA	NA
GO:1902866	regulation of retina development in camera-type eye	Yes	NA	NA	NA	2	No	NA	NA	NA	NA
GO:1901621	negative regulation of smoothened signaling pathway involved in dorsal/ventral neural tube patterning	Yes	NA	NA	NA	2	No	NA	NA	NA	NA
GO:0072602	interleukin-4 secretion	Yes	NA	NA	NA	2	No	NA	NA	NA	NA
GO:1904383	response to sodium phosphate	Yes	NA	NA	NA	2	No	NA	NA	NA	NA
GO:0019227	neuronal action potential propagation	Yes	NA	NA	NA	2	No	NA	NA	NA	NA
GO:0098870	action potential propagation	Yes	NA	NA	NA	2	No	NA	NA	NA	NA
GO:0097500	receptor localization to nonmotile primary cilium	Yes	NA	NA	NA	2	No	NA	NA	NA	NA
GO:0034116	positive regulation of heterotypic cell-cell adhesion	Yes	NA	NA	NA	2	No	NA	NA	NA	NA
GO:1990573	potassium ion import across plasma membrane	Yes	NA	NA	NA	2	No	NA	NA	NA	NA
GO:0036376	sodium ion export from cell	Yes	NA	NA	NA	2	No	NA	NA	NA	NA
GO:0033601	positive regulation of mammary gland epithelial cell proliferation	Yes	NA	NA	NA	2	No	NA	NA	NA	NA
GO:0006590	thyroid hormone generation	Yes	NA	NA	NA	2	No	NA	NA	NA	NA
GO:0003220	left ventricular cardiac muscle tissue morphogenesis	Yes	NA	NA	NA	2	No	NA	NA	NA	NA
GO:0097499	protein localization to nonmotile primary cilium	Yes	NA	NA	NA	2	No	NA	NA	NA	NA
GO:0010668	ectodermal cell differentiation	Yes	NA	NA	NA	2	No	NA	NA	NA	NA
GO:0042998	positive regulation of Golgi to plasma membrane protein transport	Yes	NA	NA	NA	2	No	NA	NA	NA	NA
GO:0090004	positive regulation of establishment of protein localization to plasma membrane	Yes	NA	NA	NA	2	No	NA	NA	NA	NA
GO:0036179	osteoclast maturation	Yes	NA	NA	NA	2	No	NA	NA	NA	NA
GO:1902260	negative regulation of delayed rectifier potassium channel activity	Yes	NA	NA	NA	2	No	NA	NA	NA	NA
GO:0045634	regulation of melanocyte differentiation	Yes	NA	NA	NA	2	No	NA	NA	NA	NA
GO:0006601	creatine biosynthetic process	Yes	NA	NA	NA	2	No	NA	NA	NA	NA
GO:0046598	positive regulation of viral entry into host cell	Yes	NA	NA	NA	2	No	NA	NA	NA	NA
GO:0071415	cellular response to purine-containing compound	Yes	NA	NA	NA	2	No	NA	NA	NA	NA
GO:1901620	regulation of smoothened signaling pathway involved in dorsal/ventral neural tube patterning	Yes	NA	NA	NA	2	No	NA	NA	NA	NA
GO:0032926	negative regulation of activin receptor signaling pathway	Yes	NA	NA	NA	2	No	NA	NA	NA	NA
GO:0035461	vitamin transmembrane transport	Yes	NA	NA	NA	2	No	NA	NA	NA	NA
GO:0051280	negative regulation of release of sequestered calcium ion into cytosol	Yes	NA	NA	NA	2	No	NA	NA	NA	NA
GO:0060315	negative regulation of ryanodine-sensitive calcium-release channel activity	Yes	NA	NA	NA	2	No	NA	NA	NA	NA
GO:0015732	prostaglandin transport	Yes	NA	NA	NA	2	No	NA	NA	NA	NA
GO:0042635	positive regulation of hair cycle	Yes	NA	NA	NA	2	No	NA	NA	NA	NA
GO:0051798	positive regulation of hair follicle development	Yes	NA	NA	NA	2	No	NA	NA	NA	NA
GO:0031915	positive regulation of synaptic plasticity	Yes	NA	NA	NA	2	No	NA	NA	NA	NA
GO:0097187	dentinogenesis	Yes	NA	NA	NA	2	No	NA	NA	NA	NA
GO:0072148	epithelial cell fate commitment	Yes	NA	NA	NA	2	No	NA	NA	NA	NA
GO:0038154	interleukin-11-mediated signaling pathway	Yes	NA	NA	NA	1	No	NA	NA	NA	NA
GO:0071930	negative regulation of transcription involved in G1/S transition of mitotic cell cycle	Yes	NA	NA	NA	1	No	NA	NA	NA	NA
GO:0006726	eye pigment biosynthetic process	Yes	NA	NA	NA	1	No	NA	NA	NA	NA
GO:0042441	eye pigment metabolic process	Yes	NA	NA	NA	1	No	NA	NA	NA	NA
GO:0043324	pigment metabolic process involved in developmental pigmentation	Yes	NA	NA	NA	1	No	NA	NA	NA	NA
GO:0043474	pigment metabolic process involved in pigmentation	Yes	NA	NA	NA	1	No	NA	NA	NA	NA
GO:2000751	histone H3-T3 phosphorylation involved in chromosome passenger complex localization to kinetochore	Yes	NA	NA	NA	1	No	NA	NA	NA	NA
GO:0090290	positive regulation of osteoclast proliferation	Yes	NA	NA	NA	1	No	NA	NA	NA	NA
GO:0060183	apelin receptor signaling pathway	Yes	NA	NA	NA	1	No	NA	NA	NA	NA
GO:1904022	positive regulation of G-protein coupled receptor internalization	Yes	NA	NA	NA	1	No	NA	NA	NA	NA
GO:0008627	intrinsic apoptotic signaling pathway in response to osmotic stress	Yes	NA	NA	NA	1	No	NA	NA	NA	NA
GO:1902296	DNA strand elongation involved in cell cycle DNA replication	Yes	NA	NA	NA	1	No	NA	NA	NA	NA
GO:1902319	DNA strand elongation involved in nuclear cell cycle DNA replication	Yes	NA	NA	NA	1	No	NA	NA	NA	NA
GO:1902983	DNA strand elongation involved in mitotic DNA replication	Yes	NA	NA	NA	1	No	NA	NA	NA	NA
GO:0045163	clustering of voltage-gated potassium channels	Yes	NA	NA	NA	1	No	NA	NA	NA	NA
GO:0070254	mucus secretion	Yes	NA	NA	NA	1	No	NA	NA	NA	NA
GO:0021759	globus pallidus development	Yes	NA	NA	NA	1	No	NA	NA	NA	NA
GO:0044241	lipid digestion	Yes	NA	NA	NA	1	No	NA	NA	NA	NA
GO:0009957	epidermal cell fate specification	Yes	NA	NA	NA	1	No	NA	NA	NA	NA
GO:0060844	arterial endothelial cell fate commitment	Yes	NA	NA	NA	1	No	NA	NA	NA	NA
GO:0060846	blood vessel endothelial cell fate commitment	Yes	NA	NA	NA	1	No	NA	NA	NA	NA
GO:1901295	regulation of canonical Wnt signaling pathway involved in cardiac muscle cell fate commitment	Yes	NA	NA	NA	1	No	NA	NA	NA	NA
GO:1901297	positive regulation of canonical Wnt signaling pathway involved in cardiac muscle cell fate commitment	Yes	NA	NA	NA	1	No	NA	NA	NA	NA
GO:1905066	regulation of canonical Wnt signaling pathway involved in heart development	Yes	NA	NA	NA	1	No	NA	NA	NA	NA
GO:1905068	positive regulation of canonical Wnt signaling pathway involved in heart development	Yes	NA	NA	NA	1	No	NA	NA	NA	NA
GO:0032615	interleukin-12 production	Yes	NA	NA	NA	1	No	NA	NA	NA	NA
GO:0006881	extracellular sequestering of iron ion	Yes	NA	NA	NA	1	No	NA	NA	NA	NA
GO:0007049	cell cycle	No	NA	NA	NA	NA	Yes	188	215	243	193
GO:0008283	cell proliferation	No	NA	NA	NA	NA	Yes	197	213	254	217
GO:0006928	movement of cell or subcellular component	No	NA	NA	NA	NA	Yes	188	199	259	226
GO:1901566	organonitrogen compound biosynthetic process	No	NA	NA	NA	NA	Yes	176	191	212	NA
GO:0006468	protein phosphorylation	No	NA	NA	NA	NA	Yes	177	186	232	200
GO:2000026	regulation of multicellular organismal development	No	NA	NA	NA	NA	Yes	NA	186	233	190
GO:0042592	homeostatic process	No	NA	NA	NA	NA	Yes	195	182	226	171
GO:0019220	regulation of phosphate metabolic process	No	NA	NA	NA	NA	Yes	173	175	211	175
GO:0051174	regulation of phosphorus metabolic process	No	NA	NA	NA	NA	Yes	173	175	211	175
GO:0051049	regulation of transport	No	NA	NA	NA	NA	Yes	NA	175	210	177
GO:0040011	locomotion	No	NA	NA	NA	NA	Yes	NA	171	227	183
GO:0046903	secretion	No	NA	NA	NA	NA	Yes	156	170	200	NA
GO:0048585	negative regulation of response to stimulus	No	NA	NA	NA	NA	Yes	157	167	200	164
GO:0006508	proteolysis	No	NA	NA	NA	NA	Yes	NA	167	NA	NA
GO:0051240	positive regulation of multicellular organismal process	No	NA	NA	NA	NA	Yes	NA	164	210	175
GO:0045595	regulation of cell differentiation	No	NA	NA	NA	NA	Yes	NA	164	205	165
GO:0042127	regulation of cell proliferation	No	NA	NA	NA	NA	Yes	NA	161	193	166
GO:0071495	cellular response to endogenous stimulus	No	NA	NA	NA	NA	Yes	158	159	198	153
GO:0032940	secretion by cell	No	NA	NA	NA	NA	Yes	NA	156	186	NA
GO:0042325	regulation of phosphorylation	No	NA	NA	NA	NA	Yes	149	153	185	155
GO:0048870	cell motility	No	NA	NA	NA	NA	Yes	NA	151	203	167
GO:0051674	localization of cell	No	NA	NA	NA	NA	Yes	NA	151	203	167
GO:0016477	cell migration	No	NA	NA	NA	NA	Yes	133	144	193	152
GO:0022414	reproductive process	No	NA	NA	NA	NA	Yes	NA	143	171	136
GO:0000003	reproduction	No	NA	NA	NA	NA	Yes	NA	143	172	136
GO:0001932	regulation of protein phosphorylation	No	NA	NA	NA	NA	Yes	138	141	172	146
GO:0023057	negative regulation of signaling	No	NA	NA	NA	NA	Yes	134	140	167	130
GO:0010648	negative regulation of cell communication	No	NA	NA	NA	NA	Yes	133	139	167	129
GO:0007010	cytoskeleton organization	No	NA	NA	NA	NA	Yes	NA	135	174	139
GO:0051094	positive regulation of developmental process	No	NA	NA	NA	NA	Yes	NA	135	172	136
GO:1901698	response to nitrogen compound	No	NA	NA	NA	NA	Yes	118	128	148	115
GO:0009968	negative regulation of signal transduction	No	NA	NA	NA	NA	Yes	122	128	152	121
GO:0051336	regulation of hydrolase activity	No	NA	NA	NA	NA	Yes	NA	128	157	118
GO:0048646	anatomical structure formation involved in morphogenesis	No	NA	NA	NA	NA	Yes	109	127	162	133
GO:0051726	regulation of cell cycle	No	NA	NA	NA	NA	Yes	NA	127	143	114
GO:1901565	organonitrogen compound catabolic process	No	NA	NA	NA	NA	Yes	134	126	166	124
GO:0051241	negative regulation of multicellular organismal process	No	NA	NA	NA	NA	Yes	117	124	156	129
GO:0072359	circulatory system development	No	NA	NA	NA	NA	Yes	112	123	160	140
GO:0051248	negative regulation of protein metabolic process	No	NA	NA	NA	NA	Yes	112	123	148	124
GO:0010243	response to organonitrogen compound	No	NA	NA	NA	NA	Yes	114	120	141	107
GO:0044092	negative regulation of molecular function	No	NA	NA	NA	NA	Yes	112	120	145	117
GO:0032269	negative regulation of cellular protein metabolic process	No	NA	NA	NA	NA	Yes	106	116	142	115
GO:0010562	positive regulation of phosphorus metabolic process	No	NA	NA	NA	NA	Yes	111	116	142	120
GO:0045937	positive regulation of phosphate metabolic process	No	NA	NA	NA	NA	Yes	111	116	142	120
GO:0034097	response to cytokine	No	NA	NA	NA	NA	Yes	111	115	141	115
GO:0007167	enzyme linked receptor protein signaling pathway	No	NA	NA	NA	NA	Yes	104	113	142	120
GO:0043603	cellular amide metabolic process	No	NA	NA	NA	NA	Yes	NA	110	NA	NA
GO:0009887	animal organ morphogenesis	No	NA	NA	NA	NA	Yes	104	106	133	108
GO:0051270	regulation of cellular component movement	No	NA	NA	NA	NA	Yes	NA	105	140	117
GO:0040012	regulation of locomotion	No	NA	NA	NA	NA	Yes	NA	104	136	113
GO:0032880	regulation of protein localization	No	NA	NA	NA	NA	Yes	NA	104	115	98
GO:0001934	positive regulation of protein phosphorylation	No	NA	NA	NA	NA	Yes	NA	103	126	108
GO:0040007	growth	No	NA	NA	NA	NA	Yes	104	102	125	107
GO:0009790	embryo development	No	NA	NA	NA	NA	Yes	NA	102	126	115
GO:0051050	positive regulation of transport	No	NA	NA	NA	NA	Yes	96	101	128	106
GO:2000145	regulation of cell motility	No	NA	NA	NA	NA	Yes	NA	98	130	108
GO:0035239	tube morphogenesis	No	NA	NA	NA	NA	Yes	NA	97	126	100
GO:0008284	positive regulation of cell proliferation	No	NA	NA	NA	NA	Yes	NA	96	111	96
GO:0030334	regulation of cell migration	No	NA	NA	NA	NA	Yes	NA	94	126	101
GO:0006887	exocytosis	No	NA	NA	NA	NA	Yes	NA	94	113	NA
GO:0043086	negative regulation of catalytic activity	No	NA	NA	NA	NA	Yes	85	89	108	88
GO:0001944	vasculature development	No	NA	NA	NA	NA	Yes	80	88	115	90
GO:0072358	cardiovascular system development	No	NA	NA	NA	NA	Yes	80	88	115	92
GO:0098609	cell-cell adhesion	No	NA	NA	NA	NA	Yes	NA	87	102	102
GO:1901699	cellular response to nitrogen compound	No	NA	NA	NA	NA	Yes	80	86	101	79
GO:0045055	regulated exocytosis	No	NA	NA	NA	NA	Yes	NA	86	100	NA
GO:0001568	blood vessel development	No	NA	NA	NA	NA	Yes	79	85	113	89
GO:1901137	carbohydrate derivative biosynthetic process	No	NA	NA	NA	NA	Yes	86	84	99	78
GO:0071417	cellular response to organonitrogen compound	No	NA	NA	NA	NA	Yes	77	81	96	76
GO:0030155	regulation of cell adhesion	No	NA	NA	NA	NA	Yes	NA	81	94	89
GO:0070848	response to growth factor	No	NA	NA	NA	NA	Yes	75	81	109	90
GO:0009611	response to wounding	No	NA	NA	NA	NA	Yes	76	80	101	89
GO:0007169	transmembrane receptor protein tyrosine kinase signaling pathway	No	NA	NA	NA	NA	Yes	NA	78	98	77
GO:0071363	cellular response to growth factor stimulus	No	NA	NA	NA	NA	Yes	71	77	104	86
GO:0070201	regulation of establishment of protein localization	No	NA	NA	NA	NA	Yes	NA	77	89	74
GO:0048514	blood vessel morphogenesis	No	NA	NA	NA	NA	Yes	68	76	99	77
GO:0097435	supramolecular fiber organization	No	NA	NA	NA	NA	Yes	75	75	95	78
GO:0061061	muscle structure development	No	NA	NA	NA	NA	Yes	NA	74	83	77
GO:0040008	regulation of growth	No	NA	NA	NA	NA	Yes	78	74	92	76
GO:0051223	regulation of protein transport	No	NA	NA	NA	NA	Yes	NA	73	84	71
GO:0003006	developmental process involved in reproduction	No	NA	NA	NA	NA	Yes	NA	72	87	NA
GO:0048285	organelle fission	No	NA	NA	NA	NA	Yes	58	71	76	67
GO:0048729	tissue morphogenesis	No	NA	NA	NA	NA	Yes	NA	70	80	79
GO:0000280	nuclear division	No	NA	NA	NA	NA	Yes	56	69	74	65
GO:0001501	skeletal system development	No	NA	NA	NA	NA	Yes	62	69	94	75
GO:0048589	developmental growth	No	NA	NA	NA	NA	Yes	NA	69	84	79
GO:0001525	angiogenesis	No	NA	NA	NA	NA	Yes	55	67	86	67
GO:0008015	blood circulation	No	NA	NA	NA	NA	Yes	55	66	78	63
GO:0003013	circulatory system process	No	NA	NA	NA	NA	Yes	56	66	80	64
GO:0002790	peptide secretion	No	NA	NA	NA	NA	Yes	NA	66	77	63
GO:1901293	nucleoside phosphate biosynthetic process	No	NA	NA	NA	NA	Yes	68	65	69	56
GO:0045786	negative regulation of cell cycle	No	NA	NA	NA	NA	Yes	63	65	73	65
GO:0009165	nucleotide biosynthetic process	No	NA	NA	NA	NA	Yes	67	64	68	55
GO:0010035	response to inorganic substance	No	NA	NA	NA	NA	Yes	62	64	74	60
GO:0009306	protein secretion	No	NA	NA	NA	NA	Yes	NA	64	74	60
GO:0050878	regulation of body fluid levels	No	NA	NA	NA	NA	Yes	NA	62	74	55
GO:0006091	generation of precursor metabolites and energy	No	NA	NA	NA	NA	Yes	58	60	71	NA
GO:1901652	response to peptide	No	NA	NA	NA	NA	Yes	58	60	73	54
GO:0043687	post-translational protein modification	No	NA	NA	NA	NA	Yes	43	59	59	NA
GO:0051346	negative regulation of hydrolase activity	No	NA	NA	NA	NA	Yes	NA	57	65	58
GO:0043434	response to peptide hormone	No	NA	NA	NA	NA	Yes	54	56	68	51
GO:0048871	multicellular organismal homeostasis	No	NA	NA	NA	NA	Yes	62	56	74	61
GO:0140014	mitotic nuclear division	No	NA	NA	NA	NA	Yes	46	55	62	54
GO:0002791	regulation of peptide secretion	No	NA	NA	NA	NA	Yes	NA	55	64	55
GO:0062012	regulation of small molecule metabolic process	No	NA	NA	NA	NA	Yes	68	54	62	52
GO:0003012	muscle system process	No	NA	NA	NA	NA	Yes	NA	54	58	64
GO:0050708	regulation of protein secretion	No	NA	NA	NA	NA	Yes	NA	54	62	54
GO:0045785	positive regulation of cell adhesion	No	NA	NA	NA	NA	Yes	NA	53	59	56
GO:0051051	negative regulation of transport	No	NA	NA	NA	NA	Yes	NA	53	62	51
GO:0010876	lipid localization	No	NA	NA	NA	NA	Yes	57	51	63	49
GO:0001503	ossification	No	NA	NA	NA	NA	Yes	49	50	70	57
GO:0052547	regulation of peptidase activity	No	NA	NA	NA	NA	Yes	NA	50	63	51
GO:0048608	reproductive structure development	No	NA	NA	NA	NA	Yes	NA	50	61	NA
GO:0061458	reproductive system development	No	NA	NA	NA	NA	Yes	NA	50	61	NA
GO:0060537	muscle tissue development	No	NA	NA	NA	NA	Yes	NA	48	56	56
GO:0022407	regulation of cell-cell adhesion	No	NA	NA	NA	NA	Yes	NA	48	55	55
GO:0007599	hemostasis	No	NA	NA	NA	NA	Yes	40	47	53	41
GO:0010038	response to metal ion	No	NA	NA	NA	NA	Yes	44	47	51	43
GO:0007517	muscle organ development	No	NA	NA	NA	NA	Yes	NA	47	NA	51
GO:0052548	regulation of endopeptidase activity	No	NA	NA	NA	NA	Yes	NA	47	59	47
GO:0006650	glycerophospholipid metabolic process	No	NA	NA	NA	NA	Yes	48	46	53	NA
GO:0030900	forebrain development	No	NA	NA	NA	NA	Yes	NA	46	52	47
GO:0018108	peptidyl-tyrosine phosphorylation	No	NA	NA	NA	NA	Yes	NA	46	56	54
GO:1901342	regulation of vasculature development	No	NA	NA	NA	NA	Yes	NA	45	56	41
GO:0014706	striated muscle tissue development	No	NA	NA	NA	NA	Yes	NA	45	52	52
GO:0046390	ribose phosphate biosynthetic process	No	NA	NA	NA	NA	Yes	48	44	46	36
GO:0072522	purine-containing compound biosynthetic process	No	NA	NA	NA	NA	Yes	50	44	51	39
GO:0042692	muscle cell differentiation	No	NA	NA	NA	NA	Yes	NA	44	52	48
GO:1901653	cellular response to peptide	No	NA	NA	NA	NA	Yes	43	44	56	42
GO:0009260	ribonucleotide biosynthetic process	No	NA	NA	NA	NA	Yes	47	43	45	35
GO:0001655	urogenital system development	No	NA	NA	NA	NA	Yes	NA	43	59	46
GO:0035690	cellular response to drug	No	NA	NA	NA	NA	Yes	45	43	54	NA
GO:0031589	cell-substrate adhesion	No	NA	NA	NA	NA	Yes	NA	42	57	52
GO:0006936	muscle contraction	No	NA	NA	NA	NA	Yes	NA	42	47	55
GO:0071375	cellular response to peptide hormone stimulus	No	NA	NA	NA	NA	Yes	40	41	52	39
GO:0050678	regulation of epithelial cell proliferation	No	NA	NA	NA	NA	Yes	NA	41	51	44
GO:0051604	protein maturation	No	NA	NA	NA	NA	Yes	NA	41	49	38
GO:0009914	hormone transport	No	NA	NA	NA	NA	Yes	41	41	51	38
GO:0007178	transmembrane receptor protein serine/threonine kinase signaling pathway	No	NA	NA	NA	NA	Yes	NA	41	51	45
GO:0045861	negative regulation of proteolysis	No	NA	NA	NA	NA	Yes	NA	41	51	44
GO:0032102	negative regulation of response to external stimulus	No	NA	NA	NA	NA	Yes	40	40	55	46
GO:0051321	meiotic cell cycle	No	NA	NA	NA	NA	Yes	NA	39	38	31
GO:0006164	purine nucleotide biosynthetic process	No	NA	NA	NA	NA	Yes	45	39	45	35
GO:0032868	response to insulin	No	NA	NA	NA	NA	Yes	40	39	48	NA
GO:0045765	regulation of angiogenesis	No	NA	NA	NA	NA	Yes	NA	39	49	35
GO:0072001	renal system development	No	NA	NA	NA	NA	Yes	NA	39	53	42
GO:0046879	hormone secretion	No	NA	NA	NA	NA	Yes	40	39	49	NA
GO:0009152	purine ribonucleotide biosynthetic process	No	NA	NA	NA	NA	Yes	44	38	43	33
GO:0010466	negative regulation of peptidase activity	No	NA	NA	NA	NA	Yes	NA	38	44	39
GO:0045930	negative regulation of mitotic cell cycle	No	NA	NA	NA	NA	Yes	33	38	44	38
GO:0010948	negative regulation of cell cycle process	No	NA	NA	NA	NA	Yes	36	38	43	38
GO:0008654	phospholipid biosynthetic process	No	NA	NA	NA	NA	Yes	39	38	43	NA
GO:0010951	negative regulation of endopeptidase activity	No	NA	NA	NA	NA	Yes	NA	37	43	38
GO:0019318	hexose metabolic process	No	NA	NA	NA	NA	Yes	37	37	45	35
GO:0016485	protein processing	No	NA	NA	NA	NA	Yes	NA	36	43	34
GO:0060047	heart contraction	No	NA	NA	NA	NA	Yes	NA	35	NA	37
GO:0003015	heart process	No	NA	NA	NA	NA	Yes	NA	35	NA	38
GO:0090257	regulation of muscle system process	No	NA	NA	NA	NA	Yes	NA	34	35	31
GO:0030072	peptide hormone secretion	No	NA	NA	NA	NA	Yes	35	34	40	NA
GO:0045926	negative regulation of growth	No	NA	NA	NA	NA	Yes	36	34	41	31
GO:0021537	telencephalon development	No	NA	NA	NA	NA	Yes	34	34	NA	33
GO:0033865	nucleoside bisphosphate metabolic process	No	NA	NA	NA	NA	Yes	42	33	36	26
GO:0033875	ribonucleoside bisphosphate metabolic process	No	NA	NA	NA	NA	Yes	42	33	36	26
GO:0034032	purine nucleoside bisphosphate metabolic process	No	NA	NA	NA	NA	Yes	42	33	36	26
GO:0002576	platelet degranulation	No	NA	NA	NA	NA	Yes	27	32	37	25
GO:1903034	regulation of response to wounding	No	NA	NA	NA	NA	Yes	NA	31	39	34
GO:0032869	cellular response to insulin stimulus	No	NA	NA	NA	NA	Yes	31	31	41	NA
GO:0140013	meiotic nuclear division	No	NA	NA	NA	NA	Yes	NA	30	28	24
GO:1901988	negative regulation of cell cycle phase transition	No	NA	NA	NA	NA	Yes	NA	30	34	29
GO:0061041	regulation of wound healing	No	NA	NA	NA	NA	Yes	20	29	37	30
GO:1901991	negative regulation of mitotic cell cycle phase transition	No	NA	NA	NA	NA	Yes	24	29	33	28
GO:0030073	insulin secretion	No	NA	NA	NA	NA	Yes	28	28	33	NA
GO:0021543	pallium development	No	NA	NA	NA	NA	Yes	27	26	28	25
GO:1904018	positive regulation of vasculature development	No	NA	NA	NA	NA	Yes	NA	26	32	NA
GO:1901861	regulation of muscle tissue development	No	NA	NA	NA	NA	Yes	NA	25	25	21
GO:0007369	gastrulation	No	NA	NA	NA	NA	Yes	NA	25	34	31
GO:0051262	protein tetramerization	No	NA	NA	NA	NA	Yes	22	24	30	25
GO:0014074	response to purine-containing compound	No	NA	NA	NA	NA	Yes	NA	24	28	NA
GO:0016202	regulation of striated muscle tissue development	No	NA	NA	NA	NA	Yes	NA	23	23	20
GO:0048634	regulation of muscle organ development	No	NA	NA	NA	NA	Yes	NA	23	23	20
GO:0061008	hepaticobiliary system development	No	NA	NA	NA	NA	Yes	NA	23	28	24
GO:0006937	regulation of muscle contraction	No	NA	NA	NA	NA	Yes	NA	23	25	24
GO:0030193	regulation of blood coagulation	No	NA	NA	NA	NA	Yes	NA	22	25	20
GO:1900046	regulation of hemostasis	No	NA	NA	NA	NA	Yes	NA	22	25	20
GO:0050818	regulation of coagulation	No	NA	NA	NA	NA	Yes	NA	22	26	20
GO:0021987	cerebral cortex development	No	NA	NA	NA	NA	Yes	23	22	23	20
GO:0042737	drug catabolic process	No	NA	NA	NA	NA	Yes	26	22	33	NA
GO:0042133	neurotransmitter metabolic process	No	NA	NA	NA	NA	Yes	22	22	28	NA
GO:1901657	glycosyl compound metabolic process	No	NA	NA	NA	NA	Yes	NA	22	NA	NA
GO:0006261	DNA-dependent DNA replication	No	NA	NA	NA	NA	Yes	NA	22	25	28
GO:1903035	negative regulation of response to wounding	No	NA	NA	NA	NA	Yes	NA	21	25	26
GO:0009116	nucleoside metabolic process	No	NA	NA	NA	NA	Yes	NA	21	NA	NA
GO:0010811	positive regulation of cell-substrate adhesion	No	NA	NA	NA	NA	Yes	NA	21	23	22
GO:0002062	chondrocyte differentiation	No	NA	NA	NA	NA	Yes	21	21	28	24
GO:0032355	response to estradiol	No	NA	NA	NA	NA	Yes	NA	21	26	27
GO:0050880	regulation of blood vessel size	No	NA	NA	NA	NA	Yes	25	21	27	21
GO:0007224	smoothened signaling pathway	No	NA	NA	NA	NA	Yes	NA	21	NA	24
GO:0035150	regulation of tube size	No	NA	NA	NA	NA	Yes	25	21	27	21
GO:0061045	negative regulation of wound healing	No	NA	NA	NA	NA	Yes	NA	20	24	23
GO:0001704	formation of primary germ layer	No	NA	NA	NA	NA	Yes	NA	20	26	24
GO:0035296	regulation of tube diameter	No	NA	NA	NA	NA	Yes	23	20	26	20
GO:0097746	regulation of blood vessel diameter	No	NA	NA	NA	NA	Yes	23	20	26	20
GO:0030177	positive regulation of Wnt signaling pathway	No	NA	NA	NA	NA	Yes	NA	20	23	NA
GO:0072527	pyrimidine-containing compound metabolic process	No	NA	NA	NA	NA	Yes	NA	19	NA	NA
GO:0009132	nucleoside diphosphate metabolic process	No	NA	NA	NA	NA	Yes	NA	19	21	NA
GO:0030195	negative regulation of blood coagulation	No	NA	NA	NA	NA	Yes	NA	18	20	18
GO:1900047	negative regulation of hemostasis	No	NA	NA	NA	NA	Yes	NA	18	20	18
GO:0050819	negative regulation of coagulation	No	NA	NA	NA	NA	Yes	NA	18	21	18
[truncated: 536 more rows]
